# Supplementary material for: SGLT2 inhibition eliminates senescent cells and alleviates pathological aging
Source: Nat Aging. 2024 May 30;4(7):926–38. doi: 10.1038/s43587-024-00642-y (PMC11257941; doi:10.1038/s43587-024-00642-y)
Supplement: Supplementary file 3 — Metabolomic analysis. [file 43587_2024_642_MOESM3_ESM.xlsx]

## Sheet: Sheet1
				Conc (μM)
KEGG ID	Compound Name	Ave m/z	Ave CorMT	plasma																KEGG ID(others)
		Group		NC				HFD				HFD Si3				HFD Si7
		Sample		P1	P2	P3	P4	P5	P6	P7	P8	P9	P10	P11	P12	P13	P14	P15	P16
C00086	Urea	61.04	27.2106	5736.06	5394.28	6116.94	6057.61	5769.87	7015.67	7436.26	6086.98	6851.17	6506.9	5257.1	6074.23	5605.21	5944.47	6095.53	6263.86
C00481	Pyrazole	69.0468	9.39612	N.D.	N.D.	N.D.	N.D.	N.D.	N.D.	N.D.	N.D.	N.D.	N.D.	N.D.	N.D.	N.D.	N.D.	N.D.	N.D.
C05670	3-Aminopropionitrile	71.0609	8.61188	N.D.	N.D.	N.D.	N.D.	N.D.	N.D.	N.D.	N.D.	N.D.	N.D.	N.D.	N.D.	N.D.	N.D.	N.D.	N.D.
C02294	Methylguanidine	74.0718	8.36397	N.D.	N.D.	N.D.	N.D.	N.D.	N.D.	N.D.	N.D.	N.D.	N.D.	N.D.	N.D.	N.D.	N.D.	N.D.	N.D.
C02787	Isobutylamine	74.0973	9.57011	N.D.	N.D.	N.D.	N.D.	N.D.	N.D.	N.D.	N.D.	N.D.	N.D.	N.D.	N.D.	N.D.	N.D.	N.D.	N.D.
C00986	1,3-Diaminopropane	75.0922	6.02521	N.D.	N.D.	N.D.	N.D.	N.D.	N.D.	N.D.	N.D.	N.D.	N.D.	N.D.	N.D.	N.D.	N.D.	N.D.	N.D.
C00037	Gly	76.0402	11.1568	187.845	262.28	306.025	248.777	292.629	74.5282	202.394	208.771	142.053	199.353	160.993	135.129	172.582	188.324	178.905	163.047
C01104	Trimethylamine N-oxide	76.0765	8.93581	1.23433	1.53185	1.44088	2.01472	0.890805	0.44656	0.354208	0.498244	0.490016	0.371987	0.273757	0.268756	0.319796	0.307493	0.295843	0.177765
C05771	Isopropanolamine	76.0766	9.46485	N.D.	N.D.	N.D.	N.D.	N.D.	N.D.	N.D.	N.D.	N.D.	N.D.	N.D.	N.D.	N.D.	N.D.	N.D.	N.D.	C03194
C07044	Hydroxyurea	77.0341	28.2357	N.D.	N.D.	N.D.	N.D.	N.D.	N.D.	N.D.	N.D.	N.D.	N.D.	N.D.	N.D.	N.D.	N.D.	N.D.	N.D.
C01008	Trimethylsulfonium	77.0423	7.9147	N.D.	N.D.	N.D.	N.D.	N.D.	N.D.	N.D.	N.D.	N.D.	N.D.	N.D.	N.D.	N.D.	N.D.	N.D.	N.D.
C01678	Cysteamine	78.0371	8.68035	N.D.	N.D.	N.D.	N.D.	N.D.	N.D.	N.D.	N.D.	N.D.	N.D.	N.D.	N.D.	N.D.	N.D.	N.D.	N.D.
C02640	Isoamylamine	88.1126	10.0576	N.D.	N.D.	N.D.	N.D.	N.D.	N.D.	N.D.	N.D.	N.D.	N.D.	N.D.	N.D.	N.D.	N.D.	N.D.	N.D.
C00134	Putrescine(1,4-Butanediamine)	89.1061	6.39816	N.D.	N.D.	N.D.	N.D.	1.02128	0.454531	0.859174	0.38277	1.38271	0.929123	1.09637	0.769675	1.15905	0.819146	1.24483	0.870155
C00041	Ala	90.0555	12.0977	241.253	404.111	339.2	371.823	385.482	252.737	268.565	360.543	231.417	291.067	225.144	188.075	335.43	296.392	279.717	176.266	C00133
C00213	Sarcosine	90.0555	12.662	0.638313	1.2166	1.97711	2.31789	1.39994	1.37085	1.29134	1.1351	1.0524	2.04805	0.971277	1.12421	1.12998	1.15979	1.00523	0.988595
C00099	beta-Ala	90.0557	9.90399	0.927298	1.31124	1.82013	1.43885	1.47656	0.773793	1.20637	0.923357	0.942377	0.984629	0.902581	0.957164	0.887269	1.05615	1.09481	0.958384
C06057	3-Aminopropane-1,2-diol	92.0709	9.90554	N.D.	N.D.	N.D.	N.D.	N.D.	N.D.	N.D.	N.D.	N.D.	N.D.	N.D.	N.D.	N.D.	N.D.	N.D.	N.D.
C00292	Aniline	94.0656	9.69028	N.D.	N.D.	N.D.	N.D.	N.D.	N.D.	N.D.	N.D.	N.D.	N.D.	N.D.	N.D.	N.D.	N.D.	N.D.	N.D.
C05562	4-Hydroxymethylimidazole	99.0554	9.41217	N.D.	N.D.	N.D.	N.D.	N.D.	N.D.	N.D.	N.D.	N.D.	N.D.	N.D.	N.D.	N.D.	N.D.	N.D.	N.D.
C11118	1-Methyl-2-pyrrolidinone	100.075	28.0734	N.D.	N.D.	N.D.	N.D.	N.D.	N.D.	N.D.	N.D.	N.D.	N.D.	N.D.	N.D.	N.D.	N.D.	N.D.	N.D.
C00571	Cyclohexylamine	100.112	10.3661	N.D.	N.D.	N.D.	N.D.	N.D.	N.D.	N.D.	N.D.	N.D.	N.D.	N.D.	N.D.	N.D.	N.D.	N.D.	N.D.
C01234	1-Aminocyclopropane-1-carboxylate	102.055	11.889	N.D.	N.D.	N.D.	N.D.	N.D.	N.D.	N.D.	N.D.	N.D.	N.D.	N.D.	N.D.	N.D.	N.D.	N.D.	N.D.
C00576	Betaine aldehyde	102.092	10.0476	N.D.	N.D.	N.D.	N.D.	N.D.	N.D.	N.D.	N.D.	N.D.	N.D.	N.D.	N.D.	N.D.	N.D.	N.D.	N.D.
C00750	Spermine	102.116	6.12161	N.D.	N.D.	N.D.	N.D.	N.D.	N.D.	N.D.	N.D.	N.D.	N.D.	N.D.	N.D.	N.D.	N.D.	N.D.	N.D.
C08306	Hexylamine	102.128	10.4493	N.D.	N.D.	N.D.	N.D.	N.D.	N.D.	N.D.	N.D.	N.D.	N.D.	N.D.	N.D.	N.D.	N.D.	N.D.	N.D.
C01672	Cadaverine	103.123	6.77139	N.D.	N.D.	N.D.	N.D.	N.D.	N.D.	N.D.	N.D.	N.D.	N.D.	N.D.	N.D.	N.D.	N.D.	N.D.	N.D.
C02721	N-Methylalanine	104.071	13.7067	N.D.	N.D.	N.D.	N.D.	N.D.	N.D.	N.D.	N.D.	N.D.	N.D.	N.D.	N.D.	N.D.	N.D.	N.D.	N.D.
C05145	3-Aminoisobutyrate	104.071	10.5381	N.D.	N.D.	N.D.	N.D.	N.D.	N.D.	N.D.	N.D.	N.D.	N.D.	N.D.	N.D.	N.D.	N.D.	N.D.	N.D.
C01026	N,N-Dimethylglycine	104.071	14.5463	3.11018	5.16801	6.07988	4.54595	9.99156	6.81402	8.86622	6.51406	11.2427	12.5741	11.3541	12.584	13.482	10.3008	10.7876	12.0864
C02356	2AB	104.071	12.9009	2.51665	4.51043	6.06135	5.81697	10.3045	4.44441	5.68069	5.26235	16.3602	14.1177	16.8045	14.1186	12.8786	13.6467	10.867	17.9977	C02261
C00334	GABA	104.071	10.3609	3.47455	0.276643	0.456217	0.381642	0.620236	0.223655	0.530293	0.138912	0.163386	0.336409	0.125092	0.129802	0.210511	0.113327	0.624788	0.27658
C00114	Choline	104.107	9.27445	16.4977	12.947	19.2863	19.7326	27.892	12.5802	23.0652	20.1954	13.7355	22.9534	11.1944	16.4455	17.0662	19.5566	13.5701	23.3758
C06393	2,3-Diaminopropionate	105.066	9.62216	N.D.	N.D.	N.D.	N.D.	N.D.	N.D.	N.D.	N.D.	N.D.	N.D.	N.D.	N.D.	N.D.	N.D.	N.D.	N.D.	C03401
C00065	Ser	106.05	13.3213	60.052	89.9958	90.2496	92.8422	123.209	68.9292	81.8761	101.142	78.9289	118.211	86.018	70.8986	82.2571	89.92	77.3911	77.8896	C00740	C00716
C06772	Diethanolamine	106.087	10.3057	13.6604	8.75301	6.48378	46.967	22.507	7.46759	16.1203	9.21155	37.615	17.8772	10.3081	18.0547	15.4904	8.88135	44.6228	17.5819
C02299	N-Methylaniline	108.081	9.97906	N.D.	N.D.	N.D.	N.D.	N.D.	N.D.	N.D.	N.D.	N.D.	N.D.	N.D.	N.D.	N.D.	N.D.	N.D.	N.D.
C00519	Hypotaurine	110.028	23.668	4.66439	1.19836	1.75372	1.95712	5.25252	0.95464	2.10847	1.21926	0.808873	2.00478	1.18518	2.23924	1.8009	1.45638	1.45617	1.36826
C01987	2-Aminophenol	110.06	10.5332	N.D.	N.D.	N.D.	N.D.	N.D.	N.D.	N.D.	N.D.	N.D.	N.D.	N.D.	N.D.	N.D.	N.D.	N.D.	N.D.
C00380	Cytosine	112.051	9.77333	N.D.	N.D.	N.D.	N.D.	N.D.	N.D.	N.D.	N.D.	N.D.	N.D.	N.D.	N.D.	N.D.	N.D.	N.D.	N.D.
C00388	Histamine	112.086	6.49948	N.D.	N.D.	0.221644	N.D.	N.D.	N.D.	N.D.	N.D.	0.270673	0.237101	N.D.	N.D.	0.247904	N.D.	0.141455	N.D.
C00106	Uracil	113.035	28.327	N.D.	N.D.	N.D.	N.D.	N.D.	N.D.	N.D.	N.D.	N.D.	N.D.	N.D.	N.D.	N.D.	N.D.	N.D.	N.D.
C00386	Carnosine	114.061	9.15298	2.07998	1.48942	1.16055	0.690432	1.11633	0.847338	1.59821	1.05356	0.964289	2.0694	0.759173	0.739918	1.06699	1.1078	0.807612	0.76211
C00791	Creatinine	114.066	9.8538	6.09415	5.05011	6.04228	6.91464	5.39519	7.00243	8.38735	6.77895	10.1842	6.2165	6.06937	6.82178	5.26402	7.34006	8.01973	6.36796
C02512	beta-Cyanoalanine	115.05	18.6277	N.D.	N.D.	N.D.	N.D.	N.D.	N.D.	N.D.	N.D.	N.D.	N.D.	N.D.	N.D.	N.D.	N.D.	N.D.	N.D.
C00429	Dihydrouracil	115.05	28.1971	N.D.	N.D.	N.D.	N.D.	N.D.	N.D.	N.D.	N.D.	N.D.	N.D.	N.D.	N.D.	N.D.	N.D.	N.D.	N.D.
C08311	Muscimol	115.05	10.4444	N.D.	N.D.	N.D.	N.D.	N.D.	N.D.	N.D.	N.D.	N.D.	N.D.	N.D.	N.D.	N.D.	N.D.	N.D.	N.D.
C00148	Pro	116.071	14.394	40.5514	47.8387	54.9276	51.1818	68.4484	44.1335	50.6327	58.0411	55.9627	65.6413	62.0435	59.7676	58.8265	61.5991	50.7946	52.4293	C00763	C16435
C00581	Guanidinoacetate	118.062	11.069	1.23315	1.33189	1.64908	1.92875	2.2201	1.47778	1.71369	2.08198	1.83339	1.50125	1.32826	1.33993	1.77347	1.11094	1.42783	1.33749
C00431	5-Aminovalerate	118.086	10.7992	N.D.	N.D.	N.D.	N.D.	N.D.	N.D.	N.D.	N.D.	N.D.	N.D.	N.D.	N.D.	N.D.	N.D.	N.D.	N.D.
C00719	Betaine	118.086	14.982	35.5935	55.9393	60.4309	59.4734	139.074	49.8589	81.0013	68.9315	54.1311	160.778	53.2088	91.0273	72.9534	76.9576	62.5166	131.771
C00183	Val	118.086	13.3881	161.78	186.857	297.293	321.279	276.523	196.398	210.733	201.371	337.556	381.126	317.775	384.13	389.257	365.531	288.511	383.378	C06417	C16436
C02009	Benzimidazole	119.061	9.66983	N.D.	N.D.	N.D.	N.D.	N.D.	N.D.	N.D.	N.D.	N.D.	N.D.	N.D.	N.D.	N.D.	N.D.	N.D.	N.D.
C03283	2,4-Diaminobutyrate	119.082	9.30181	N.D.	N.D.	N.D.	N.D.	N.D.	N.D.	N.D.	N.D.	N.D.	N.D.	N.D.	N.D.	N.D.	N.D.	N.D.	N.D.
C03678	4-Amino-3-hydroxybutyrate	120.066	10.8975	N.D.	N.D.	N.D.	N.D.	N.D.	N.D.	N.D.	N.D.	N.D.	N.D.	N.D.	N.D.	N.D.	N.D.	N.D.	N.D.
C00188	Thr	120.066	14.0067	57.9329	88.111	112.808	102.077	128.932	85.8911	103.959	115.04	98.7066	141.64	121.277	109.009	107.724	113.598	100.404	112.012	C00820
C02115	Alpha-Methylserine	120.066	13.8248	N.D.	N.D.	N.D.	N.D.	N.D.	N.D.	N.D.	N.D.	N.D.	N.D.	N.D.	N.D.	N.D.	N.D.	N.D.	N.D.
C00263	Homoserine	120.067	13.4633	N.D.	N.D.	N.D.	0.650522	N.D.	0.808642	N.D.	0.866119	N.D.	N.D.	N.D.	N.D.	N.D.	N.D.	N.D.	0.644561
C15587	Purine	121.052	10.8766	N.D.	N.D.	N.D.	N.D.	N.D.	N.D.	N.D.	N.D.	N.D.	N.D.	N.D.	N.D.	N.D.	N.D.	N.D.	N.D.
C01784	Benzamidine	121.076	10.3088	N.D.	N.D.	N.D.	N.D.	N.D.	N.D.	N.D.	N.D.	N.D.	N.D.	N.D.	N.D.	N.D.	N.D.	N.D.	N.D.
C00097	Cys	122.028	15.0152	N.D.	N.D.	N.D.	N.D.	N.D.	N.D.	N.D.	N.D.	N.D.	N.D.	N.D.	N.D.	N.D.	N.D.	N.D.	N.D.	C00793	C00736
C09815	Benzamide	122.063	28.2588	N.D.	N.D.	N.D.	N.D.	N.D.	N.D.	N.D.	N.D.	N.D.	N.D.	N.D.	N.D.	N.D.	N.D.	N.D.	N.D.
C11003	2,4-Dimethylaniline	122.096	10.9449	N.D.	N.D.	N.D.	N.D.	N.D.	N.D.	N.D.	N.D.	N.D.	N.D.	N.D.	N.D.	N.D.	N.D.	N.D.	N.D.
C05332	Phenethylamine	122.096	10.4235	N.D.	N.D.	N.D.	N.D.	N.D.	N.D.	N.D.	N.D.	N.D.	N.D.	N.D.	N.D.	N.D.	N.D.	N.D.	N.D.
C02455	alpha-Methylbenzylamine	122.096	10.7468	N.D.	N.D.	N.D.	N.D.	N.D.	N.D.	N.D.	N.D.	N.D.	N.D.	N.D.	N.D.	N.D.	N.D.	N.D.	N.D.
C02421	Isonicotinamide	123.055	9.85788	N.D.	N.D.	N.D.	N.D.	N.D.	N.D.	N.D.	N.D.	N.D.	N.D.	N.D.	N.D.	N.D.	N.D.	N.D.	N.D.
C00153	Nicotinamide	123.056	9.96977	5.07109	3.63802	3.7835	3.87648	13.2851	4.98067	6.49724	4.74424	9.18569	6.89192	5.78898	8.2575	6.14504	5.31433	4.79539	5.47395
C01950	Picolinamide	123.056	13.7471	N.D.	N.D.	N.D.	N.D.	N.D.	N.D.	N.D.	N.D.	N.D.	N.D.	N.D.	N.D.	N.D.	N.D.	N.D.	N.D.
C02635	3-Chloroalanine	124.016	17.1089	N.D.	N.D.	N.D.	N.D.	N.D.	N.D.	N.D.	N.D.	N.D.	N.D.	N.D.	N.D.	N.D.	N.D.	N.D.	N.D.
C00245	Taurine	126.022	28.3128	303.852	196.995	281.518	236.153	657.391	222.952	395.251	313.54	294.778	361.072	310.758	354.004	381.95	300.996	236.66	259.465
C02376	5-Methylcytosine	126.067	10.4808	N.D.	N.D.	N.D.	N.D.	N.D.	N.D.	N.D.	N.D.	N.D.	N.D.	N.D.	N.D.	N.D.	N.D.	N.D.	N.D.
C05127	1-Methylhistamine	126.102	6.69021	0.274201	0.319943	0.273436	0.2596	0.698799	0.333052	0.67841	0.301339	0.471122	0.577911	0.245626	0.412193	0.598565	0.543096	0.412375	0.259314
C02835	Imidazole-4-acetate	127.05	10.7727	N.D.	N.D.	N.D.	N.D.	N.D.	N.D.	N.D.	N.D.	N.D.	N.D.	N.D.	N.D.	N.D.	N.D.	N.D.	N.D.
C00178	Thymine	127.051	28.2742	N.D.	N.D.	N.D.	N.D.	N.D.	N.D.	N.D.	N.D.	N.D.	N.D.	N.D.	N.D.	N.D.	N.D.	N.D.	N.D.
C08737	Melamine	127.073	10.2574	0.245512	N.D.	N.D.	N.D.	N.D.	N.D.	0.390244	N.D.	0.334188	0.192299	0.506248	N.D.	0.273083	0.345267	0.325686	0.269793
C00408	Pipecolate	130.086	13.7232	3.75932	4.18203	4.05306	4.10287	2.87939	2.72896	2.90229	2.81484	2.01302	1.66094	1.9939	1.21233	1.49507	1.94882	2.15449	1.40471
C03969	1-Amino-1-cyclopentanecarboxylate	130.086	12.8448	N.D.	N.D.	N.D.	N.D.	N.D.	N.D.	N.D.	N.D.	N.D.	N.D.	N.D.	N.D.	N.D.	N.D.	N.D.	N.D.
C07151	Metformin	130.109	7.67142	N.D.	N.D.	N.D.	N.D.	N.D.	N.D.	N.D.	N.D.	N.D.	N.D.	N.D.	N.D.	N.D.	N.D.	N.D.	N.D.
C01740	Octylamine	130.159	11.252	N.D.	N.D.	N.D.	N.D.	N.D.	N.D.	N.D.	N.D.	N.D.	N.D.	N.D.	N.D.	N.D.	N.D.	N.D.	N.D.
C02714	N-Acetylputrescine	131.118	11.3557	N.D.	N.D.	N.D.	N.D.	N.D.	N.D.	N.D.	N.D.	N.D.	N.D.	N.D.	N.D.	N.D.	N.D.	N.D.	N.D.
C00179	Agmatine	131.129	6.97779	N.D.	N.D.	N.D.	N.D.	N.D.	N.D.	N.D.	N.D.	N.D.	N.D.	N.D.	N.D.	N.D.	N.D.	N.D.	N.D.
C01015	Hydroxyproline	132.066	15.9621	10.9141	13.8296	16.1693	17.1003	12.0814	9.71947	11.1818	12.0539	8.47301	10.5236	9.66484	8.0277	9.13603	11.9903	11.461	9.20832
C00430	5-Aminolevulinate	132.067	10.7549	N.D.	N.D.	N.D.	N.D.	N.D.	0.205169	N.D.	N.D.	0.402716	0.245465	0.205706	0.179792	N.D.	N.D.	0.371919	N.D.
C00300	Creatine	132.077	11.8859	225.452	158.866	191.256	123.432	205.392	104.578	207.874	116.219	127.508	230.513	157.853	128.623	203.431	187.156	167.783	151.174
C02378	6-Aminohexanoate	132.102	11.2312	N.D.	N.D.	N.D.	N.D.	N.D.	N.D.	N.D.	N.D.	N.D.	N.D.	N.D.	N.D.	N.D.	N.D.	N.D.	N.D.
C02486	beta-Leucine	132.102	11.7135	N.D.	N.D.	N.D.	N.D.	N.D.	N.D.	N.D.	N.D.	N.D.	N.D.	N.D.	N.D.	N.D.	N.D.	N.D.	N.D.
C00407	Ile	132.102	13.6467	54.5488	60.972	106.318	117.699	111.207	72.1268	79.6503	73.0595	133.567	147.733	110.016	146.764	160.053	148.638	96.8162	154.905	C06418	C16434
C00123	Leu	132.102	13.7722	124.598	113.072	214.585	283.455	238.129	143.983	173.828	147.555	278.555	304.57	259.29	338.376	317.073	388.632	206.638	301.576	C01570	C16439
C03375	Bis(3-aminopropyl)amine	132.15	5.95613	N.D.	N.D.	N.D.	N.D.	N.D.	N.D.	N.D.	N.D.	N.D.	N.D.	N.D.	N.D.	N.D.	N.D.	N.D.	N.D.
C00152	Asn	133.061	13.9516	21.4713	26.1526	28.3915	29.5444	39.4397	25.1608	29.9751	30.5098	29.8726	36.9548	32.8487	30.4078	33.8807	32.2531	27.3836	30.2191	C01905	C16438
C02037	Gly-Gly	133.061	11.2416	N.D.	N.D.	N.D.	N.D.	N.D.	N.D.	N.D.	N.D.	N.D.	N.D.	N.D.	N.D.	N.D.	N.D.	N.D.	N.D.
C00077	Ornithine	133.097	9.21909	31.1814	29.987	39.9336	38.4067	126.963	34.3736	48.8034	42.0327	32.0746	50.1562	37.0755	39.7609	56.7194	32.4141	30.7898	38.7504	C00515	C01602
C00049	Asp	134.045	15.3253	5.58809	5.74896	5.64632	4.34006	12.55	4.69104	6.07659	6.0535	5.04937	9.83885	5.58202	4.39395	6.59838	5.73447	4.049	7.6889	C00402	C16433
C10901	2-Aminobenzimidazole	134.072	10.1045	N.D.	N.D.	N.D.	N.D.	N.D.	N.D.	N.D.	N.D.	N.D.	N.D.	N.D.	N.D.	N.D.	N.D.	N.D.	N.D.
C00155	Homocysteine	136.043	13.9709	N.D.	N.D.	N.D.	N.D.	N.D.	N.D.	N.D.	N.D.	N.D.	N.D.	N.D.	N.D.	N.D.	N.D.	N.D.	N.D.	C05330
C00147	Adenine	136.062	10.2518	N.D.	N.D.	N.D.	N.D.	N.D.	N.D.	N.D.	N.D.	N.D.	N.D.	N.D.	N.D.	N.D.	N.D.	N.D.	N.D.
C00262	Hypoxanthine	137.045	14.6994	N.D.	0.721512	5.04904	4.61479	N.D.	2.12525	0.379711	1.48687	N.D.	0.476013	N.D.	N.D.	N.D.	N.D.	0.232733	0.747063
C02918	1-Methylnicotinamide	137.071	9.91958	0.456631	0.42906	0.402132	0.845693	1.36914	0.72678	1.28476	0.74921	1.49826	0.789693	0.640445	1.29852	0.798566	0.960131	0.732558	0.864137
C00108	Anthranilate	138.055	14.1276	N.D.	N.D.	N.D.	N.D.	N.D.	N.D.	N.D.	N.D.	N.D.	N.D.	N.D.	N.D.	N.D.	N.D.	N.D.	N.D.
C00568	p-Aminobenzoate	138.055	12.9164	N.D.	N.D.	N.D.	N.D.	N.D.	N.D.	N.D.	N.D.	N.D.	N.D.	N.D.	N.D.	N.D.	N.D.	N.D.	N.D.
C01004	Trigonelline	138.056	13.9377	0.565083	0.487605	0.344655	0.423781	N.D.	N.D.	N.D.	N.D.	N.D.	N.D.	N.D.	N.D.	N.D.	N.D.	N.D.	N.D.
C00483	Tyramine	138.092	11.1319	N.D.	N.D.	N.D.	N.D.	N.D.	N.D.	N.D.	N.D.	N.D.	N.D.	N.D.	N.D.	N.D.	N.D.	N.D.	N.D.
C02735	Phenylethanolamine	138.092	10.9756	N.D.	N.D.	N.D.	N.D.	N.D.	N.D.	N.D.	N.D.	N.D.	N.D.	N.D.	N.D.	N.D.	N.D.	N.D.	N.D.
C00785	Urocanate	139.049	11.1396	1.15095	1.16208	1.04835	0.671427	1.12151	0.479746	0.321209	1.02756	1.1757	0.952667	0.599187	0.630915	0.713783	0.879232	0.638325	0.768618
C01020	6-Hydroxynicotinate	140.035	28.9621	N.D.	N.D.	N.D.	N.D.	N.D.	N.D.	N.D.	N.D.	N.D.	N.D.	N.D.	N.D.	N.D.	N.D.	N.D.	N.D.
C00783	Tropinone	140.107	10.1989	N.D.	N.D.	N.D.	N.D.	N.D.	N.D.	N.D.	N.D.	N.D.	N.D.	N.D.	N.D.	N.D.	N.D.	N.D.	N.D.
C00860	Histidinol	142.098	7.2024	N.D.	N.D.	N.D.	N.D.	N.D.	N.D.	N.D.	N.D.	N.D.	N.D.	N.D.	N.D.	N.D.	N.D.	N.D.	N.D.
C00729	Tropine	142.123	10.8096	N.D.	N.D.	N.D.	N.D.	N.D.	N.D.	N.D.	N.D.	N.D.	N.D.	N.D.	N.D.	N.D.	N.D.	N.D.	N.D.
C06231	Ectoine	143.082	12.6384	N.D.	N.D.	N.D.	N.D.	N.D.	N.D.	N.D.	N.D.	N.D.	N.D.	N.D.	N.D.	N.D.	N.D.	N.D.	N.D.
C04294	4-Methyl-5-thiazoleethanol	144.048	10.7831	N.D.	N.D.	N.D.	N.D.	N.D.	N.D.	N.D.	N.D.	N.D.	N.D.	N.D.	N.D.	N.D.	N.D.	N.D.	N.D.
C10172	Proline betaine	144.102	15.3229	1.7782	2.43788	1.87162	2.16355	N.D.	N.D.	N.D.	N.D.	N.D.	N.D.	N.D.	N.D.	N.D.	N.D.	N.D.	N.D.
C03413	N1,N12-Diacetylspermine	144.126	10.1786	N.D.	N.D.	N.D.	N.D.	N.D.	N.D.	N.D.	N.D.	N.D.	N.D.	N.D.	N.D.	N.D.	N.D.	N.D.	N.D.
C01035	gamma-Guanidinobutyrate	146.092	11.1219	N.D.	N.D.	N.D.	N.D.	N.D.	N.D.	N.D.	N.D.	N.D.	N.D.	N.D.	N.D.	N.D.	N.D.	N.D.	N.D.
C01181	gamma-Butyrobetaine	146.118	10.8995	0.857614	1.25541	1.44242	1.42573	0.523639	0.485661	0.605411	0.563541	0.286415	0.471677	0.357072	0.373368	0.449802	0.457363	0.407418	0.47446
C01996	Acetylcholine	146.118	10.2409	N.D.	N.D.	N.D.	N.D.	N.D.	N.D.	N.D.	N.D.	N.D.	N.D.	N.D.	N.D.	N.D.	N.D.	N.D.	N.D.
C01930	Lysinamide	146.129	7.70788	N.D.	N.D.	N.D.	N.D.	N.D.	N.D.	N.D.	N.D.	N.D.	N.D.	N.D.	N.D.	N.D.	N.D.	N.D.	N.D.
C00315	Spermidine	146.165	6.19532	N.D.	N.D.	N.D.	N.D.	N.D.	N.D.	N.D.	N.D.	N.D.	N.D.	N.D.	N.D.	N.D.	N.D.	N.D.	N.D.
C00064	Gln	147.077	14.3042	904.822	1045.2	1084.35	1147.13	1325.47	990.151	1003.46	1040.91	1200.5	1186.09	1200.65	1334	1332.4	1155.65	905.047	1190.14	C00819	C00303
C03114	5,6-Dimethylbenzimidazole	147.092	10.7629	N.D.	N.D.	N.D.	N.D.	N.D.	N.D.	N.D.	N.D.	N.D.	N.D.	N.D.	N.D.	N.D.	N.D.	N.D.	N.D.
C00047	Lys	147.113	9.30154	241.573	336.47	365.638	337.766	325.589	225.341	313.348	258.411	210.185	280.71	215.238	191.214	280.185	257.594	232.949	228.813	C00739	C16440
C07166	Trientine	147.16	5.74251	N.D.	N.D.	N.D.	N.D.	N.D.	N.D.	N.D.	N.D.	N.D.	N.D.	N.D.	N.D.	N.D.	N.D.	N.D.	N.D.
C00979	O-Acetylserine	148.061	16.7034	N.D.	N.D.	N.D.	N.D.	N.D.	N.D.	N.D.	N.D.	N.D.	N.D.	N.D.	N.D.	N.D.	N.D.	N.D.	N.D.
C00025	Glu	148.062	14.5612	25.06	25.2688	31.8357	27.7119	61.443	27.8277	38.0766	35.2782	28.1734	49.975	30.5477	26.6577	42.6368	31.5787	31.6237	53.902	C00217	C00302
C06524	Nornicotine	149.108	6.98892	N.D.	N.D.	N.D.	N.D.	N.D.	N.D.	N.D.	N.D.	N.D.	N.D.	N.D.	N.D.	N.D.	N.D.	N.D.	N.D.
C00073	Met	150.059	14.2747	23.4497	27.8419	32.1131	35.6136	37.1556	22.3464	30.3991	28.2451	23.041	41.2826	30.1688	30.1118	25.4016	32.7275	25.9063	27.1254
C08434	6-Methylaminopurine	150.078	10.9449	N.D.	N.D.	N.D.	N.D.	N.D.	N.D.	N.D.	N.D.	N.D.	N.D.	N.D.	N.D.	N.D.	N.D.	N.D.	N.D.
C00913	3-Methyladenine	150.078	10.4493	N.D.	N.D.	N.D.	N.D.	N.D.	N.D.	N.D.	N.D.	N.D.	N.D.	N.D.	N.D.	N.D.	N.D.	N.D.	N.D.
C00242	Guanine	152.056	11.145	N.D.	N.D.	N.D.	N.D.	N.D.	N.D.	N.D.	N.D.	N.D.	N.D.	N.D.	N.D.	N.D.	N.D.	N.D.	N.D.
C06818	Amantadine	152.144	11.5635	N.D.	N.D.	N.D.	N.D.	N.D.	N.D.	N.D.	N.D.	N.D.	N.D.	N.D.	N.D.	N.D.	N.D.	N.D.	N.D.
C00385	Xanthine	153.04	25.2037	N.D.	N.D.	N.D.	N.D.	N.D.	N.D.	N.D.	N.D.	N.D.	N.D.	N.D.	N.D.	N.D.	N.D.	N.D.	N.D.
C00632	3-Hydroxyanthranilate	154.05	14.4271	N.D.	N.D.	N.D.	N.D.	N.D.	N.D.	N.D.	N.D.	N.D.	N.D.	N.D.	N.D.	N.D.	N.D.	N.D.	N.D.
C02518	4-Aminosalicylate	154.05	17.0664	N.D.	N.D.	N.D.	N.D.	N.D.	N.D.	N.D.	N.D.	N.D.	N.D.	N.D.	N.D.	N.D.	N.D.	N.D.	N.D.
C03758	Dopamine	154.086	11.6823	N.D.	N.D.	N.D.	N.D.	N.D.	N.D.	N.D.	N.D.	N.D.	N.D.	N.D.	N.D.	N.D.	N.D.	N.D.	N.D.
C05135	4-(beta-Acetylaminoethyl)imidazole	154.098	11.33	N.D.	N.D.	N.D.	N.D.	N.D.	N.D.	N.D.	N.D.	N.D.	N.D.	N.D.	N.D.	N.D.	N.D.	N.D.	N.D.
C10865	Pseudopelletierine	154.123	10.6373	N.D.	N.D.	N.D.	N.D.	N.D.	N.D.	N.D.	N.D.	N.D.	N.D.	N.D.	N.D.	N.D.	N.D.	N.D.	N.D.
C00135	His	156.077	9.84133	60.3349	77.0658	64.0297	69.7263	96.6463	64.3355	73.7655	66.6525	80.9447	86.9498	76.2025	88.7762	91.7086	76.1452	64.965	80.0937	C06419	C00768
C05568	beta-Imidazolelactate	157.061	11.8481	N.D.	N.D.	N.D.	N.D.	N.D.	N.D.	N.D.	N.D.	N.D.	N.D.	N.D.	N.D.	N.D.	N.D.	N.D.	N.D.
C10600	Ibotenate	159.041	23.7226	N.D.	N.D.	N.D.	N.D.	N.D.	N.D.	N.D.	N.D.	N.D.	N.D.	N.D.	N.D.	N.D.	N.D.	N.D.	N.D.
C01551	Allantoin	159.055	28.3131	255.506	303.312	319.635	381.391	289.183	221.178	258.21	256.201	304.634	218.175	213.907	248.077	286.582	302.139	231.969	192.478	C02350	C02348
C00637	Indole-3-acetaldehyde	160.077	28.4304	N.D.	N.D.	N.D.	N.D.	N.D.	N.D.	N.D.	N.D.	N.D.	N.D.	N.D.	N.D.	N.D.	N.D.	N.D.	N.D.
-	N-Acetylvaline	160.097	28.993	N.D.	0.913794	0.993573	1.10462	N.D.	N.D.	0.872783	N.D.	1.75974	0.966891	0.676974	1.4314	0.974846	1.48081	0.985725	0.769797
C08269	Betonicine	160.097	17.3438	N.D.	N.D.	N.D.	N.D.	N.D.	N.D.	N.D.	N.D.	N.D.	N.D.	N.D.	N.D.	N.D.	N.D.	N.D.	N.D.
C00993	Ala-Ala	161.093	12.4063	N.D.	N.D.	N.D.	N.D.	N.D.	N.D.	N.D.	N.D.	N.D.	N.D.	N.D.	N.D.	N.D.	N.D.	N.D.	N.D.
C00398	Tryptamine	161.107	11.1685	N.D.	N.D.	N.D.	N.D.	N.D.	N.D.	N.D.	N.D.	N.D.	N.D.	N.D.	N.D.	N.D.	N.D.	N.D.	N.D.
C01046	N-Methylglutamate	162.076	16.7328	N.D.	N.D.	N.D.	N.D.	N.D.	N.D.	N.D.	N.D.	N.D.	N.D.	N.D.	N.D.	N.D.	N.D.	N.D.	N.D.
C00956	alpha-Aminoadipate	162.076	14.6058	2.46082	3.26618	3.89912	3.53311	3.93986	4.19241	4.66982	3.99597	3.98165	4.09817	3.7741	4.03091	3.79103	4.54473	4.84666	4.36845
C00955	Indole-3-ethanol	162.091	28.3491	N.D.	N.D.	N.D.	N.D.	N.D.	N.D.	N.D.	N.D.	N.D.	N.D.	N.D.	N.D.	N.D.	N.D.	N.D.	N.D.
C00318	Carnitine	162.113	11.4437	26.3005	39.0834	32.0375	33.5648	16.2657	18.3778	12.0795	16.5066	6.10572	8.54736	6.5096	6.15233	7.33422	9.33102	9.4153	6.13531	C00487	C15025
C02627	2-Deoxystreptamine	163.108	8.16823	N.D.	N.D.	N.D.	N.D.	N.D.	N.D.	N.D.	N.D.	N.D.	N.D.	N.D.	N.D.	N.D.	N.D.	N.D.	N.D.
C16741	5-Hydroxylysine	163.108	9.66313	0.494351	0.897711	0.836556	0.950007	0.493034	0.221147	0.397433	0.363785	0.319051	0.312685	0.318136	0.276409	0.376533	0.280371	0.355375	0.185507
C00745	Nicotine	163.123	7.23529	N.D.	N.D.	N.D.	N.D.	N.D.	N.D.	N.D.	N.D.	N.D.	N.D.	N.D.	N.D.	N.D.	N.D.	N.D.	N.D.	C16150	C16386
C00715	Pterin	164.057	13.6044	N.D.	N.D.	N.D.	N.D.	N.D.	N.D.	N.D.	N.D.	N.D.	N.D.	N.D.	N.D.	N.D.	N.D.	N.D.	N.D.
C03172	S-Methylmethionine	164.073	9.84172	0.111404	0.46827	0.330937	0.207884	N.D.	N.D.	N.D.	N.D.	N.D.	N.D.	N.D.	N.D.	N.D.	N.D.	N.D.	N.D.
C02989	Methionine sulfoxide	166.053	15.7328	1.31113	1.4864	1.49334	1.60153	1.50946	1.25792	1.31055	1.19756	1.29323	1.31407	1.19099	1.26604	1.14128	1.09896	1.10295	1.09404
C02230	3-Methylguanine	166.072	11.2625	N.D.	N.D.	N.D.	N.D.	N.D.	N.D.	N.D.	N.D.	N.D.	N.D.	N.D.	N.D.	N.D.	N.D.	N.D.	N.D.
C02242	7-Methylguanine	166.073	11.0439	N.D.	N.D.	N.D.	N.D.	N.D.	N.D.	N.D.	N.D.	N.D.	N.D.	N.D.	N.D.	N.D.	N.D.	N.D.	N.D.
C00079	Phe	166.086	14.758	49.0373	49.4777	73.9644	72.4247	78.865	54.0176	81.2617	59.7547	71.5248	92.2639	71.9273	80.164	89.1163	78.8999	67.5554	72.6814
C01959	Taurocyamine	168.045	28.3141	N.D.	N.D.	N.D.	N.D.	N.D.	N.D.	N.D.	N.D.	N.D.	N.D.	N.D.	N.D.	N.D.	N.D.	N.D.	N.D.
C00250	Pyridoxal	168.066	11.7856	0.0758053	0.267238	0.223615	0.353145	0.443996	0.172202	0.414872	0.29473	0.439167	0.550856	0.571598	0.46052	0.609126	0.579572	0.399368	0.361361
C05587	3-Methoxytyramine	168.102	11.8586	N.D.	N.D.	N.D.	N.D.	N.D.	N.D.	N.D.	N.D.	N.D.	N.D.	N.D.	N.D.	N.D.	N.D.	N.D.	N.D.
C04548	Synephrine	168.103	12.0187	N.D.	N.D.	N.D.	N.D.	N.D.	N.D.	N.D.	N.D.	N.D.	N.D.	N.D.	N.D.	N.D.	N.D.	N.D.	N.D.	C01869
C00534	Pyridoxamine	169.098	8.06274	N.D.	N.D.	N.D.	N.D.	N.D.	N.D.	N.D.	N.D.	N.D.	N.D.	N.D.	N.D.	N.D.	N.D.	N.D.	N.D.
C00314	Pyridoxine	170.081	11.5892	N.D.	N.D.	N.D.	N.D.	N.D.	N.D.	N.D.	N.D.	N.D.	N.D.	N.D.	N.D.	N.D.	N.D.	N.D.	N.D.
C00547	Noradrenaline	170.081	12.1177	N.D.	N.D.	N.D.	N.D.	N.D.	N.D.	N.D.	N.D.	N.D.	N.D.	N.D.	N.D.	N.D.	N.D.	N.D.	N.D.
C01152	3-Methylhistidine	170.093	10.0958	8.00669	8.67462	9.09083	10.2698	7.37138	6.53341	8.43059	6.3499	6.02693	6.12885	6.54443	5.28641	5.76029	6.28269	5.82181	5.58638
C11016	Diphenylamine	170.097	25.696	N.D.	N.D.	N.D.	N.D.	N.D.	N.D.	N.D.	N.D.	N.D.	N.D.	N.D.	N.D.	N.D.	N.D.	N.D.	N.D.
C02693	Indole-3-acetamide	175.092	28.3135	5.01376	5.20876	4.63227	5.95663	7.08757	6.03131	3.88198	4.18477	5.76219	6.55146	3.86252	3.96718	5.96896	5.29272	4.19334	5.07701
C01047	N-gamma-Ethylglutamine	175.108	15.255	N.D.	N.D.	N.D.	N.D.	N.D.	N.D.	N.D.	N.D.	N.D.	N.D.	N.D.	N.D.	N.D.	N.D.	N.D.	N.D.
C00437	N-Acetylornithine	175.108	12.8089	N.D.	N.D.	N.D.	N.D.	N.D.	N.D.	N.D.	N.D.	N.D.	N.D.	N.D.	N.D.	N.D.	N.D.	N.D.	N.D.
C00062	Arg	175.119	9.60752	61.0839	70.2423	85.4049	73.359	3.68007	49.4578	69.6213	56.4961	61.8976	80.6483	65.3652	52.4658	61.114	72.5484	66.286	81.6177	C00792
C06213	N-omega-Methyltryptamine	175.123	11.5323	N.D.	N.D.	N.D.	N.D.	N.D.	N.D.	N.D.	N.D.	N.D.	N.D.	N.D.	N.D.	N.D.	N.D.	N.D.	N.D.
C08304	Gramine	175.123	11.3042	N.D.	N.D.	N.D.	N.D.	N.D.	N.D.	N.D.	N.D.	N.D.	N.D.	N.D.	N.D.	N.D.	N.D.	N.D.	N.D.
C03139	Guanidinosuccinate	176.067	13.4928	N.D.	N.D.	N.D.	N.D.	0.788302	0.326659	0.590288	0.420851	0.416032	0.328533	N.D.	N.D.	0.253075	N.D.	0.278398	N.D.
C00954	Indole-3-acetate	176.071	28.5838	N.D.	N.D.	N.D.	N.D.	N.D.	N.D.	N.D.	N.D.	N.D.	N.D.	N.D.	N.D.	N.D.	N.D.	N.D.	N.D.
C10898	2-Guanidinobenzimidazole	176.093	10.9812	N.D.	N.D.	N.D.	N.D.	N.D.	N.D.	N.D.	N.D.	N.D.	N.D.	N.D.	N.D.	N.D.	N.D.	N.D.	N.D.
C00327	Citrulline	176.103	14.7079	27.4795	22.0812	33.8558	29.3625	36.6783	31.0313	37.4894	40.0752	46.6152	39.7594	38.4068	48.8563	38.8142	40.0294	36.5425	39.6897
C00308	Canavanine	177.098	9.98403	N.D.	N.D.	N.D.	N.D.	N.D.	N.D.	N.D.	N.D.	N.D.	N.D.	N.D.	N.D.	N.D.	N.D.	N.D.	N.D.
C00780	Serotonin	177.102	11.7552	N.D.	N.D.	N.D.	N.D.	N.D.	N.D.	N.D.	N.D.	N.D.	N.D.	N.D.	N.D.	N.D.	N.D.	N.D.	N.D.
C08265	Alliin	178.053	18.6032	N.D.	N.D.	N.D.	N.D.	N.D.	N.D.	N.D.	N.D.	N.D.	N.D.	N.D.	N.D.	N.D.	N.D.	N.D.	N.D.
C01419	Cys-Gly	179.049	12.3392	N.D.	N.D.	N.D.	N.D.	N.D.	N.D.	N.D.	N.D.	N.D.	N.D.	N.D.	N.D.	N.D.	N.D.	N.D.	N.D.
-	Xanthopterin	180.053	17.372	N.D.	N.D.	N.D.	N.D.	N.D.	N.D.	N.D.	N.D.	N.D.	N.D.	N.D.	N.D.	N.D.	N.D.	N.D.	N.D.
C03570	Mannosamine	180.087	12.2513	N.D.	N.D.	N.D.	N.D.	N.D.	N.D.	N.D.	N.D.	N.D.	N.D.	N.D.	N.D.	N.D.	N.D.	N.D.	N.D.
C00329	Glucosamine	180.087	12.4513	0.259732	0.173127	0.490409	0.376998	0.602213	0.485095	0.597856	0.686009	0.821383	0.43962	0.481324	0.5364	0.397463	0.46577	0.496524	0.264876
-	n-Butyl a-Picolinate	180.102	13.8857	N.D.	N.D.	N.D.	N.D.	N.D.	N.D.	N.D.	N.D.	N.D.	N.D.	N.D.	N.D.	N.D.	N.D.	N.D.	N.D.
C03510	Methionine sulfoximine	181.064	11.3028	N.D.	N.D.	N.D.	N.D.	N.D.	N.D.	N.D.	N.D.	N.D.	N.D.	N.D.	N.D.	N.D.	N.D.	N.D.	N.D.	C03829
C00082	Tyr	182.081	15.1009	37.0482	45.9937	61.7997	63.9374	62.4731	48.292	61.5282	51.8391	50.6921	71.1144	52.1198	56.9658	72.3127	57.9026	48.318	49.0857	C06420	C01536
C09209	Harman	183.092	11.5378	N.D.	N.D.	N.D.	N.D.	N.D.	N.D.	N.D.	N.D.	N.D.	N.D.	N.D.	N.D.	N.D.	N.D.	N.D.	N.D.
C00588	Phosphorylcholine	184.073	26.5665	3.2812	1.83165	2.6284	1.55587	6.34675	1.42484	3.41952	3.75244	2.98671	4.82296	2.68639	4.23817	3.91664	2.49851	2.05856	4.74523
C00788	Epinephrine	184.097	12.4685	N.D.	N.D.	N.D.	N.D.	N.D.	N.D.	N.D.	N.D.	N.D.	N.D.	N.D.	N.D.	N.D.	N.D.	N.D.	N.D.
C04259	N-alpha,N-alpha-Dimethylhistidine	184.109	11.1477	N.D.	N.D.	N.D.	N.D.	N.D.	N.D.	N.D.	N.D.	N.D.	N.D.	N.D.	N.D.	N.D.	N.D.	N.D.	N.D.
C00612	N1-Acetylspermidine	188.176	8.60789	0.110965	0.247106	0.286061	0.456761	0.599946	0.312281	0.429771	0.365898	0.435639	0.394456	0.398515	0.308174	0.408502	0.425049	0.320755	0.32844
C01029	N8-Acetylspermidine	188.176	8.68536	N.D.	N.D.	N.D.	N.D.	N.D.	N.D.	N.D.	N.D.	N.D.	N.D.	N.D.	N.D.	N.D.	N.D.	N.D.	N.D.
C02727	N-epsilon-Acetyllysine	189.123	15.1946	0.567099	0.517025	0.354169	0.513885	0.545958	0.38959	0.407345	0.386862	0.441006	0.487021	0.567868	0.624303	0.433765	0.492115	0.50826	0.433768
C02155	Gly-Leu	189.124	12.9937	N.D.	N.D.	N.D.	N.D.	N.D.	N.D.	N.D.	N.D.	N.D.	N.D.	N.D.	N.D.	N.D.	N.D.	N.D.	N.D.
C03793	N6,N6,N6-Trimethyllysine	189.159	9.70571	0.685512	0.814688	1.05594	0.775469	0.676353	0.714801	0.839747	0.611434	0.852405	0.743271	0.583854	0.578621	0.651707	0.7046	0.7191	1.01394
C02256	Castanospermine	190.108	12.2673	N.D.	N.D.	N.D.	N.D.	N.D.	N.D.	N.D.	N.D.	N.D.	N.D.	N.D.	N.D.	N.D.	N.D.	N.D.	N.D.
C05659	5-Methoxytryptamine	191.118	11.7913	N.D.	N.D.	N.D.	N.D.	N.D.	N.D.	N.D.	N.D.	N.D.	N.D.	N.D.	N.D.	N.D.	N.D.	N.D.	N.D.
C05635	5-Hydroxyindoleacetate	192.066	28.6026	N.D.	N.D.	N.D.	N.D.	N.D.	N.D.	N.D.	N.D.	N.D.	N.D.	N.D.	N.D.	N.D.	N.D.	N.D.	N.D.
C00021	SAH	193.068	11.7208	N.D.	N.D.	N.D.	N.D.	N.D.	N.D.	N.D.	N.D.	N.D.	N.D.	N.D.	N.D.	N.D.	N.D.	N.D.	N.D.
C03752	Glucosaminate	196.082	15.8216	N.D.	N.D.	N.D.	N.D.	N.D.	N.D.	N.D.	N.D.	N.D.	N.D.	N.D.	N.D.	N.D.	N.D.	N.D.	N.D.
C03404	Tyrosine methyl ester	196.097	-	N.D.	N.D.	N.D.	N.D.	N.D.	N.D.	N.D.	N.D.	N.D.	N.D.	N.D.	N.D.	N.D.	N.D.	N.D.	N.D.
C00355	DOPA	198.076	15.5044	N.D.	N.D.	N.D.	N.D.	N.D.	N.D.	N.D.	N.D.	N.D.	N.D.	N.D.	N.D.	N.D.	N.D.	N.D.	N.D.
C02997	N-Acetylhistidine	198.088	13.1272	0.17464	0.238122	0.165783	0.253294	0.252237	0.233944	0.240137	0.230136	0.50522	0.302893	0.267291	0.337359	0.242314	0.290878	0.271726	0.33582
C00019	SAM+	200.076	9.61156	0.285215	0.203223	0.35085	0.213654	0.357557	0.228808	0.25704	0.223105	0.298917	0.327488	0.219867	0.192642	0.284006	0.227796	0.168065	0.208179
C01404	Arginine ethyl ester	203.151	8.37453	N.D.	N.D.	N.D.	N.D.	N.D.	N.D.	N.D.	N.D.	N.D.	N.D.	N.D.	N.D.	N.D.	N.D.	N.D.	N.D.
C03626	ADMA	203.151	10.3345	0.681205	0.893629	0.837071	0.70029	0.613067	0.492203	0.62892	0.507188	0.481208	0.522543	0.404876	0.460288	0.443004	0.601704	0.487577	0.576923
-	SDMA	203.152	10.5035	N.D.	N.D.	0.258089	N.D.	N.D.	N.D.	0.298329	N.D.	0.213282	0.175901	N.D.	0.272826	N.D.	N.D.	0.212376	0.19163
C02571	o-Acetylcarnitine	204.123	12.1361	16.3332	18.4355	30.0371	33.1745	14.709	15.2163	13.2095	11.285	9.74011	15.0547	12.126	9.62906	13.1894	13.3118	15.4528	12.5429
C00078	Trp	205.098	14.6641	26.9644	39.6186	67.4004	45.2697	47.1824	38.5731	39.3502	39.8665	45.8482	46.0862	57.9298	44.2834	61.4664	53.9522	42.6974	36.312	C00525	C00806
C05660	5-Methoxyindoleacetate	206.082	28.5688	N.D.	N.D.	N.D.	N.D.	N.D.	N.D.	N.D.	N.D.	N.D.	N.D.	N.D.	N.D.	N.D.	N.D.	N.D.	N.D.
C00328	Kynurenine	209.093	13.1644	0.56823	0.478334	0.533248	0.493063	0.708995	0.348785	0.568668	0.308804	0.362208	0.268394	0.401612	0.328526	0.529075	0.287102	0.352435	0.370061	C01718
-	Cysteine-glutathione disulphide -Divalent	214.052	15.4606	8.04619	8.51226	13.6769	10.9844	25.3605	8.21397	13.5505	10.4274	9.01017	14.3118	9.79828	17.1747	12.419	14.5847	13.8927	15.3433
C01909	Desthiobiotin	215.139	28.4727	N.D.	N.D.	N.D.	N.D.	N.D.	N.D.	N.D.	N.D.	N.D.	N.D.	N.D.	N.D.	N.D.	N.D.	N.D.	N.D.
C05341	beta-Ala-Lys	218.15	9.10199	N.D.	N.D.	N.D.	N.D.	N.D.	N.D.	N.D.	N.D.	N.D.	N.D.	N.D.	N.D.	N.D.	N.D.	N.D.	N.D.
C08309	5-Methoxy-N,N-dimethyltryptamine	219.149	12.2257	N.D.	N.D.	N.D.	N.D.	N.D.	N.D.	N.D.	N.D.	N.D.	N.D.	N.D.	N.D.	N.D.	N.D.	N.D.	N.D.
C01118	o-Succinylhomoserine	220.083	29.176	N.D.	N.D.	N.D.	N.D.	N.D.	N.D.	N.D.	N.D.	N.D.	N.D.	N.D.	N.D.	N.D.	N.D.	N.D.	N.D.
C00371	trans-Zeatin	220.12	12.891	N.D.	N.D.	N.D.	N.D.	N.D.	N.D.	N.D.	N.D.	N.D.	N.D.	N.D.	N.D.	N.D.	N.D.	N.D.	N.D.
C00643	5-Hydroxytryptophan	221.093	15.0626	N.D.	N.D.	N.D.	N.D.	N.D.	N.D.	N.D.	N.D.	N.D.	N.D.	N.D.	N.D.	N.D.	N.D.	N.D.	N.D.
C01239	N-Acetylglucosylamine	221.114	13.2656	N.D.	N.D.	N.D.	N.D.	N.D.	N.D.	N.D.	N.D.	N.D.	N.D.	N.D.	N.D.	N.D.	N.D.	N.D.	N.D.
C00140	N-Acetylglucosamine	222.096	28.2979	3.85088	3.48077	3.56674	3.58877	6.6545	2.88574	4.43211	5.37939	3.42746	3.90955	2.12291	4.02934	4.27346	5.14237	4.37731	3.1167
C02291	Cystathionine	223.076	13.2309	1.36817	1.39441	1.01814	0.878159	1.32951	0.750392	1.14178	0.701814	0.718141	0.732231	0.343602	1.04844	0.949072	0.928188	0.76974	1.11373	C00542
C02794	3-Hydroxykynurenine	225.088	12.9674	N.D.	N.D.	N.D.	N.D.	N.D.	N.D.	N.D.	N.D.	N.D.	N.D.	N.D.	N.D.	N.D.	N.D.	N.D.	N.D.	C03227
C00881	2'-Deoxycytidine	228.099	12.634	0.881639	0.978517	0.850421	0.83746	1.27894	0.885673	1.02356	1.02971	0.993422	0.916907	0.924118	0.911552	0.957837	0.814846	1.2014	0.890618
-	N1,N8-Diacetylspermidine	230.187	13.702	N.D.	N.D.	N.D.	N.D.	N.D.	N.D.	N.D.	N.D.	N.D.	N.D.	N.D.	N.D.	N.D.	N.D.	N.D.	N.D.
-	gamma-Glu-2AB	233.114	16.6037	N.D.	N.D.	N.D.	N.D.	N.D.	N.D.	N.D.	N.D.	N.D.	N.D.	N.D.	N.D.	N.D.	N.D.	N.D.	N.D.
C01598	Melatonin	233.129	28.2139	N.D.	N.D.	N.D.	N.D.	N.D.	N.D.	N.D.	N.D.	N.D.	N.D.	N.D.	N.D.	N.D.	N.D.	N.D.	N.D.
C00835	Sepiapterin	238.094	23.5074	N.D.	N.D.	N.D.	N.D.	N.D.	N.D.	N.D.	N.D.	N.D.	N.D.	N.D.	N.D.	N.D.	N.D.	N.D.	N.D.
C02953	7,8-Dihydrobiopterin	240.109	14.6053	N.D.	N.D.	N.D.	N.D.	N.D.	N.D.	N.D.	N.D.	N.D.	N.D.	N.D.	N.D.	N.D.	N.D.	N.D.	N.D.
C00491	Cystine	241.032	14.6172	25.7285	28.9868	27.9215	26.6179	36.4869	25.3717	30.8829	36.5692	37.7445	40.9488	40.7107	33.0659	40.7847	41.267	34.6859	30.6318	C01420
C01262	Anserine	241.13	9.26255	3.62015	2.09232	2.08272	1.30655	2.04163	1.43546	2.30268	1.49983	2.16074	3.05514	2.27929	1.38072	2.31665	1.63418	1.34145	1.48447
C00884	Homocarnosine	241.13	9.32846	N.D.	N.D.	N.D.	N.D.	N.D.	N.D.	N.D.	N.D.	N.D.	N.D.	N.D.	N.D.	N.D.	N.D.	N.D.	N.D.
C03592	5-Methyl-2'-deoxycytidine	242.114	13.0501	N.D.	N.D.	N.D.	N.D.	N.D.	N.D.	N.D.	N.D.	N.D.	N.D.	N.D.	N.D.	N.D.	N.D.	N.D.	N.D.
C00214	Thymidine	243.101	28.3693	N.D.	N.D.	N.D.	N.D.	N.D.	N.D.	N.D.	N.D.	N.D.	N.D.	N.D.	N.D.	N.D.	N.D.	N.D.	N.D.
C00475	Cytidine	244.093	12.9493	1.39164	1.66951	2.45164	2.97884	2.77564	1.65462	2.67003	1.95352	2.04035	3.00273	1.9532	2.34013	2.93686	2.59522	2.57534	2.09266
C00299	Uridine	245.083	28.3567	16.0498	16.3872	18.7041	22.4713	22.3678	14.3577	19.4298	16.8824	17.3818	15.5621	19.9653	16.5663	21.8937	24.1377	19.016	16.5029
C02567	N1-Acetylspermine	245.234	7.59751	N.D.	N.D.	N.D.	N.D.	N.D.	N.D.	N.D.	N.D.	N.D.	N.D.	N.D.	N.D.	N.D.	N.D.	N.D.	N.D.
C04137	Octopine	247.14	14.2842	N.D.	N.D.	N.D.	N.D.	N.D.	N.D.	N.D.	N.D.	N.D.	N.D.	N.D.	N.D.	N.D.	N.D.	N.D.	N.D.
C00647	Pyridoxamine 5'-phosphate	249.064	13.9522	N.D.	N.D.	N.D.	N.D.	N.D.	N.D.	N.D.	N.D.	N.D.	N.D.	N.D.	N.D.	N.D.	N.D.	N.D.	N.D.
C00669	gamma-Glu-cys	251.07	17.0551	N.D.	N.D.	N.D.	N.D.	N.D.	N.D.	N.D.	N.D.	N.D.	N.D.	N.D.	N.D.	N.D.	N.D.	N.D.	N.D.
C06470	Muramate	252.108	14.595	N.D.	N.D.	N.D.	N.D.	N.D.	N.D.	N.D.	N.D.	N.D.	N.D.	N.D.	N.D.	N.D.	N.D.	N.D.	N.D.
C05198	5'-Deoxyadenosine	252.11	12.9371	N.D.	N.D.	N.D.	N.D.	N.D.	N.D.	N.D.	N.D.	N.D.	N.D.	N.D.	N.D.	N.D.	N.D.	N.D.	N.D.
C05512	2'-Deoxyinosine	253.093	23.5783	N.D.	N.D.	N.D.	N.D.	N.D.	N.D.	N.D.	N.D.	N.D.	N.D.	N.D.	N.D.	N.D.	N.D.	N.D.	N.D.
C01736	Purine riboside	253.094	16.671	N.D.	N.D.	N.D.	N.D.	N.D.	N.D.	N.D.	N.D.	N.D.	N.D.	N.D.	N.D.	N.D.	N.D.	N.D.	N.D.
C04874	7,8-Dihydroneopterin	256.105	14.8093	N.D.	N.D.	N.D.	N.D.	N.D.	N.D.	N.D.	N.D.	N.D.	N.D.	N.D.	N.D.	N.D.	N.D.	N.D.	N.D.
C00670	Glycerophosphorylcholine	258.111	27.8316	6.50159	5.10667	4.61061	5.58979	7.88354	6.18656	8.84901	7.61048	8.12614	22.7935	10.0744	14.9111	8.85453	8.87017	7.5314	21.1745
C00378	Thiamine	265.112	8.9472	0.306758	0.390574	0.282522	0.515921	0.715274	0.285438	0.514954	0.426545	0.633479	0.480914	0.407675	0.507119	0.657299	0.853553	0.574393	0.348403
C03795	N6-Methyl-2'-deoxyadenosine	266.125	13.3792	N.D.	N.D.	N.D.	N.D.	N.D.	N.D.	N.D.	N.D.	N.D.	N.D.	N.D.	N.D.	N.D.	N.D.	N.D.	N.D.
C00330	2'-Deoxyguanosine	268.105	15.2448	N.D.	N.D.	N.D.	N.D.	N.D.	N.D.	N.D.	N.D.	N.D.	N.D.	N.D.	N.D.	N.D.	N.D.	N.D.	N.D.
C00212	Adenosine	268.106	13.1874	0.753926	0.277336	0.779591	1.30172	0.107802	0.509892	0.0978597	0.21685	0.221069	0.760173	0.206637	0.3208	0.222395	0.800039	0.632621	0.839212
C01817	Homocystine	269.064	12.8392	N.D.	N.D.	N.D.	N.D.	N.D.	N.D.	N.D.	N.D.	N.D.	N.D.	N.D.	N.D.	N.D.	N.D.	N.D.	N.D.
C00294	Inosine	269.089	25.2529	N.D.	3.77311	7.53122	15.0306	N.D.	2.94867	0.431546	2.653	N.D.	0.914795	N.D.	N.D.	N.D.	N.D.	N.D.	N.D.
C01425	Glu-Glu	277.103	14.5288	N.D.	N.D.	N.D.	N.D.	N.D.	N.D.	N.D.	N.D.	N.D.	N.D.	N.D.	N.D.	N.D.	N.D.	N.D.	N.D.
C00449	Saccharopine	277.14	14.3047	N.D.	N.D.	N.D.	N.D.	N.D.	N.D.	N.D.	N.D.	N.D.	N.D.	N.D.	N.D.	N.D.	N.D.	N.D.	N.D.
C02494	1-Methyladenosine	282.121	13.3061	N.D.	N.D.	N.D.	N.D.	N.D.	N.D.	N.D.	N.D.	N.D.	N.D.	N.D.	N.D.	N.D.	N.D.	N.D.	N.D.
C00387	Guanosine	284.099	16.5367	N.D.	N.D.	N.D.	N.D.	N.D.	N.D.	N.D.	N.D.	N.D.	N.D.	N.D.	N.D.	N.D.	N.D.	N.D.	N.D.
C01762	Xanthosine	285.084	27.0034	N.D.	N.D.	N.D.	N.D.	N.D.	N.D.	N.D.	N.D.	N.D.	N.D.	N.D.	N.D.	N.D.	N.D.	N.D.	N.D.
-	Ophthalmate	290.135	17.4639	N.D.	N.D.	N.D.	N.D.	N.D.	N.D.	N.D.	N.D.	N.D.	N.D.	N.D.	N.D.	N.D.	N.D.	N.D.	N.D.
C03406	Argininosuccinate	291.131	12.6025	N.D.	N.D.	N.D.	N.D.	N.D.	N.D.	N.D.	N.D.	N.D.	N.D.	N.D.	N.D.	N.D.	N.D.	N.D.	N.D.
C00170	5-Methylthioadenosine	298.097	13.4609	N.D.	N.D.	N.D.	N.D.	N.D.	N.D.	N.D.	N.D.	N.D.	N.D.	N.D.	N.D.	N.D.	N.D.	N.D.	N.D.
C00127	Glutathione(ox)	307.085	16.1493	1.24776	0.790578	4.1564	1.67305	6.46737	1.92801	2.90345	1.42754	0.999041	2.33026	0.983711	3.65677	1.69996	1.76064	2.27813	6.24851
C01670	N-alpha-Benzenolarginine ethylester	307.177	14.0337	N.D.	N.D.	N.D.	N.D.	N.D.	N.D.	N.D.	N.D.	N.D.	N.D.	N.D.	N.D.	N.D.	N.D.	N.D.	N.D.
C02515	3-Iodotyrosine	307.979	15.9882	N.D.	N.D.	N.D.	N.D.	N.D.	N.D.	N.D.	N.D.	N.D.	N.D.	N.D.	N.D.	N.D.	N.D.	N.D.	N.D.
C00051	Glutathione(red)	308.092	17.5052	N.D.	N.D.	N.D.	N.D.	N.D.	N.D.	N.D.	N.D.	N.D.	N.D.	N.D.	N.D.	N.D.	N.D.	N.D.	N.D.
-	Phe-Phe	313.156	14.5698	N.D.	N.D.	N.D.	N.D.	N.D.	N.D.	N.D.	N.D.	N.D.	N.D.	N.D.	N.D.	N.D.	N.D.	N.D.	N.D.
C04677	AICAR	339.095	28.6344	N.D.	N.D.	1.88885	N.D.	5.20873	2.29747	6.54222	1.57268	25.0357	13.4409	29.8393	20.5463	26.6952	17.1462	11.7269	21.6306
C01081	Thiamine monophosphate	345.079	14.3308	N.D.	N.D.	N.D.	N.D.	N.D.	N.D.	N.D.	N.D.	N.D.	N.D.	N.D.	N.D.	N.D.	N.D.	N.D.	N.D.
C02890	Tetrahydropalmatine	356.187	14.812	N.D.	N.D.	N.D.	N.D.	N.D.	N.D.	N.D.	N.D.	N.D.	N.D.	N.D.	N.D.	N.D.	N.D.	N.D.	N.D.
C03958	TRH	363.178	14.3766	N.D.	N.D.	N.D.	N.D.	N.D.	N.D.	N.D.	N.D.	N.D.	N.D.	N.D.	N.D.	N.D.	N.D.	N.D.	N.D.
C00255	Riboflavin	377.146	28.2062	N.D.	N.D.	N.D.	N.D.	N.D.	N.D.	N.D.	N.D.	N.D.	N.D.	N.D.	N.D.	N.D.	N.D.	N.D.	N.D.
C03451	S-Lactoylglutathione	380.113	18.1503	N.D.	N.D.	N.D.	N.D.	N.D.	N.D.	N.D.	N.D.	N.D.	N.D.	N.D.	N.D.	N.D.	N.D.	N.D.	N.D.
C11331	Leu-Leu-Tyr	408.25	15.8318	N.D.	N.D.	N.D.	N.D.	N.D.	N.D.	N.D.	N.D.	N.D.	N.D.	N.D.	N.D.	N.D.	N.D.	N.D.	N.D.
C01060	3,5-Diiodo-tyrosine	433.876	16.6269	N.D.	N.D.	N.D.	N.D.	N.D.	N.D.	N.D.	N.D.	N.D.	N.D.	N.D.	N.D.	N.D.	N.D.	N.D.	N.D.
C00440	5-Methyltetrahydrofolate	460.195	15.7513	N.D.	N.D.	N.D.	N.D.	N.D.	N.D.	N.D.	N.D.	N.D.	N.D.	N.D.	N.D.	N.D.	N.D.	N.D.	N.D.
C02465	3,3',5-Triiodothyronine	651.797	18.4827	N.D.	N.D.	N.D.	N.D.	N.D.	N.D.	N.D.	N.D.	N.D.	N.D.	N.D.	N.D.	N.D.	N.D.	N.D.	N.D.
C00103	G1P	259.023	13.4094	N.D.	N.D.	N.D.	N.D.	N.D.	N.D.	N.D.	N.D.	N.D.	N.D.	N.D.	N.D.	N.D.	N.D.	N.D.	N.D.	C00663
C00092	G6P	259.023	13.7015	3.75769	2.09123	2.166	1.9016	7.24184	1.51344	3.81519	2.21821	2.13569	4.58436	2.09025	2.57558	4.12921	2.29045	1.41448	1.95566	C00668
C00085	F6P	259.023	13.5769	0.992342	N.D.	0.442197	N.D.	1.67018	0.394415	N.D.	N.D.	0.506767	0.608911	0.69847	0.419708	0.454081	0.723457	N.D.	0.649822	C05345
C00354	F1,6P	338.989	11.0521	N.D.	N.D.	N.D.	N.D.	N.D.	N.D.	N.D.	N.D.	N.D.	N.D.	N.D.	N.D.	N.D.	N.D.	N.D.	N.D.	C05378
C00111	DHAP	168.992	11.7363	2.28236	0.913002	2.87824	2.21304	1.68098	2.8977	3.28084	1.18354	1.51709	2.01884	1.48728	1.35715	2.33003	1.55234	2.82486	4.32276
C00093	Glycerophosphate	171.007	11.9864	23.4187	17.2564	26.3742	18.404	54.2189	26.2344	40.5491	39.9534	36.3189	56.2146	24.6584	34.4001	40.8666	34.3372	25.1733	47.5874	C03189
C00661	G3P	168.991	12.2756	N.D.	N.D.	N.D.	N.D.	N.D.	N.D.	N.D.	N.D.	N.D.	N.D.	N.D.	N.D.	N.D.	N.D.	N.D.	N.D.	C00118
C01159	2,3-DPG	264.952	10.2011	N.D.	N.D.	N.D.	N.D.	N.D.	N.D.	N.D.	N.D.	N.D.	N.D.	N.D.	N.D.	N.D.	N.D.	N.D.	N.D.	C03339
C00197	3PG	184.987	9.97053	1.51064	1.07141	2.91188	1.26274	1.3361	1.95108	1.00179	0.906755	1.01666	1.22818	0.827728	0.848492	0.96465	1.30159	1.20338	2.90021	C00597
C00631	2PG	184.987	10.0441	N.D.	N.D.	0.375724	N.D.	0.388697	0.304421	N.D.	N.D.	N.D.	N.D.	N.D.	N.D.	0.278666	N.D.	N.D.	N.D.
C00074	PEP	166.975	9.81529	0.405259	0.394494	0.580128	N.D.	0.933712	N.D.	0.316141	N.D.	N.D.	0.533889	N.D.	N.D.	0.525438	N.D.	N.D.	0.49466
C00022	Pyruvate	87.0096	11.5928	19.3539	65.7222	102.898	84.1502	52.8745	37.104	39.5727	49.5712	23.5066	34.8418	40.2789	43.4758	61.1234	47.7278	68.4948	13.8384
C00186	Lactate	89.0247	12.7897	1956.58	3314.48	3334.93	3094.14	3373.5	2212.89	3321.26	2778.26	2638.21	3691.01	3326.55	2681.8	7068.42	5150.48	4369.86	1458.48	C00256
C00352	Glucosamine 6-phosphate	258.039	14.8837	N.D.	N.D.	N.D.	N.D.	N.D.	N.D.	N.D.	N.D.	N.D.	N.D.	N.D.	N.D.	N.D.	N.D.	N.D.	N.D.
C00024	Acetyl CoA	403.557	13.32	N.D.	N.D.	N.D.	N.D.	N.D.	N.D.	N.D.	N.D.	N.D.	N.D.	N.D.	N.D.	N.D.	N.D.	N.D.	N.D.
C00158	Citrate	191.02	9.43467	81.3821	78.8727	122.742	119.459	92.5611	101.071	124.015	109.947	110.013	92.6191	87.6259	113.409	104.758	113.898	114.312	89.0807
C00417	cis-Aconitate	173.01	9.31126	4.68942	4.15608	6.71702	6.96762	3.95158	4.72722	5.07	5.73013	6.03858	4.31289	5.1919	5.46308	4.69244	6.97275	6.32923	5.32333
C00311	Isocitrate	191.02	9.27276	5.01338	5.69411	8.4693	8.09324	4.75503	7.55297	8.38238	9.6715	10.6679	7.78735	6.5552	9.74152	7.44039	9.23193	9.16767	8.12075
C00026	2-Oxoglutarate	145.014	9.75301	12.924	25.9207	41.6345	43.8604	26.9495	25.6856	38.5498	33.9793	27.016	30.4733	26.3426	25.0779	38.3669	37.8696	44.8588	22.4046
C02630	2-Hydroxyglutarate	147.03	10.454	1.08126	1.25051	1.65204	2.25033	3.25283	1.55627	2.85654	2.27305	2.33271	2.99511	4.3185	3.4702	2.31924	3.13042	3.30256	2.78198	C01087	C03196
C00091	Succinyl CoA	432.559	12.1933	N.D.	N.D.	N.D.	N.D.	N.D.	N.D.	N.D.	N.D.	N.D.	N.D.	N.D.	N.D.	N.D.	N.D.	N.D.	N.D.
C00042	Succinate	117.02	9.82472	18.4664	22.3651	20.2313	22.6355	31.7881	18.8771	29.6483	22.0287	21.4098	29.9584	25.8355	23.4426	35.1767	38.2271	28.4474	19.5475
C00122	Fumarate	115.004	9.46488	3.44823	3.86983	6.19217	6.55197	8.60145	3.97755	6.85942	4.0345	6.7576	5.88159	5.01012	5.83395	9.61573	13.5119	7.54293	3.93969
C00711	Malate	133.015	9.7809	25.5075	34.8211	42.2803	51.5528	54.8624	30.3215	47.0576	35.8446	43.4823	41.0132	36.0921	42.5459	62.883	79.4925	49.469	31.6928	C00149	C00497
C00345	6-Phosphogluconate	275.019	11.0294	N.D.	N.D.	N.D.	N.D.	N.D.	0.247357	N.D.	N.D.	N.D.	0.225465	N.D.	N.D.	N.D.	N.D.	N.D.	0.654937
C00199	Ru5P	229.012	12.6818	5.11292	10.733	22.3392	12.0221	8.74505	11.6301	6.08288	6.28068	1.9365	8.45804	2.50021	3.54449	3.05514	3.07043	6.14983	11.105	C01101
C00117	R5P	229.012	13.0118	1.02063	N.D.	1.6547	N.D.	1.69844	0.926229	N.D.	1.01153	N.D.	1.33527	N.D.	N.D.	N.D.	N.D.	N.D.	1.43825	C03736
C05382	S7P	289.033	13.8997	0.356023	N.D.	N.D.	N.D.	1.10197	N.D.	0.773362	N.D.	0.241824	0.627872	N.D.	0.309676	0.584648	N.D.	N.D.	0.322581
C00048	Glyoxylate	72.9938	12.216	N.D.	N.D.	N.D.	N.D.	N.D.	N.D.	N.D.	N.D.	N.D.	N.D.	N.D.	N.D.	N.D.	N.D.	N.D.	N.D.
C00163	Propionate	73.03	12.7822	N.D.	N.D.	N.D.	N.D.	N.D.	N.D.	N.D.	N.D.	N.D.	N.D.	N.D.	N.D.	N.D.	N.D.	N.D.	N.D.
C00160	Glycolate	75.0093	11.7316	91.2314	72.3371	93.8304	74.2167	55.3454	82.7468	86.1732	78.9237	58.9405	60.989	73.0542	56.1443	48.8611	50.7892	63.3384	48.8214
C01771	Crotonate	85.0304	13.3597	N.D.	N.D.	N.D.	N.D.	N.D.	N.D.	N.D.	N.D.	N.D.	N.D.	N.D.	N.D.	N.D.	N.D.	N.D.	N.D.
C00246	Butanoate	87.0458	13.6959	N.D.	N.D.	N.D.	N.D.	N.D.	N.D.	N.D.	N.D.	N.D.	N.D.	N.D.	N.D.	N.D.	N.D.	N.D.	N.D.
C01013	3-Hydroxypropionate	89.0248	13.1178	N.D.	N.D.	N.D.	N.D.	N.D.	N.D.	N.D.	N.D.	N.D.	N.D.	N.D.	N.D.	N.D.	N.D.	N.D.	N.D.
C11145	Methanesulfonate	94.9813	10.6886	N.D.	N.D.	N.D.	N.D.	N.D.	N.D.	N.D.	N.D.	N.D.	N.D.	N.D.	N.D.	N.D.	N.D.	N.D.	N.D.
C08279	Tiglate	99.0453	13.8301	N.D.	N.D.	N.D.	N.D.	N.D.	N.D.	N.D.	N.D.	N.D.	N.D.	N.D.	N.D.	N.D.	N.D.	N.D.	N.D.
C00109	2-Oxobutyrate	101.026	12.5948	N.D.	N.D.	N.D.	N.D.	N.D.	N.D.	N.D.	N.D.	N.D.	N.D.	N.D.	N.D.	N.D.	N.D.	N.D.	N.D.
C00803	Pentanoate	101.061	14.4131	N.D.	N.D.	N.D.	N.D.	N.D.	N.D.	N.D.	N.D.	N.D.	N.D.	N.D.	N.D.	N.D.	N.D.	N.D.	N.D.
C08262	3-Methylbutanoate	101.061	14.5531	N.D.	N.D.	N.D.	N.D.	N.D.	N.D.	N.D.	N.D.	N.D.	N.D.	N.D.	N.D.	N.D.	N.D.	N.D.	N.D.
C00383	Malonate	103.004	9.10475	6.21269	5.91927	6.64229	10.3973	5.83969	4.89631	6.62589	5.88827	9.66199	7.59406	8.13757	7.78915	6.7827	9.41058	6.3436	8.39327
-	2-Hydroxyisobutyrate	103.04	13.6886	6.77418	5.6805	6.2515	8.40292	16.2765	20.5947	22.9734	24.122	13.5038	16.8405	11.3216	10.1203	21.68	34.2418	30.7327	19.279
C05984	2-Hydroxybutyrate	103.041	13.8025	21.5924	26.7101	42.0133	40.7152	40.2233	45.4182	59.1072	34.2587	123.543	90.5508	106.778	91.6825	118.209	105.614	78.2781	121.177
C01089	3-Hydroxybutyrate	103.04	13.9786	234.99	126.552	518.32	422.694	822.007	626.088	1705.33	456.962	4470.75	3850.79	5075.78	5578.2	4037.52	2769.9	2522.12	4508.51	C03197
C03173	(Methylthio)acetate	105.002	13.0065	N.D.	N.D.	N.D.	N.D.	N.D.	N.D.	N.D.	N.D.	N.D.	N.D.	N.D.	N.D.	N.D.	N.D.	N.D.	N.D.
C00258	Glycerate	105.019	13.231	N.D.	N.D.	N.D.	26.594	N.D.	12.73	13.8224	28.4559	11.9938	9.99908	18.2031	25.524	13.7489	13.1513	18.5727	24.5208
C05942	Pyrrole-2-carboxylate	110.025	13.2813	N.D.	N.D.	N.D.	N.D.	N.D.	N.D.	N.D.	N.D.	N.D.	N.D.	N.D.	N.D.	N.D.	N.D.	N.D.	N.D.
C02704	Methyl sulfate	110.976	10.5704	N.D.	N.D.	N.D.	N.D.	N.D.	N.D.	N.D.	N.D.	N.D.	N.D.	N.D.	N.D.	N.D.	N.D.	N.D.	N.D.
C01546	2-Furoate	111.009	13.1915	N.D.	N.D.	N.D.	N.D.	N.D.	N.D.	N.D.	N.D.	N.D.	N.D.	N.D.	N.D.	N.D.	N.D.	N.D.	N.D.
C07091	3-Acetylacrylate	113.025	13.4738	N.D.	N.D.	N.D.	N.D.	N.D.	N.D.	N.D.	N.D.	N.D.	N.D.	N.D.	N.D.	N.D.	N.D.	N.D.	N.D.
-	4-Oxopentanoate	115.04	13.8175	5.89723	2.16911	3.52548	1.96222	2.77955	2.50886	1.91689	2.99197	3.02771	2.92004	3.32752	2.24355	2.73508	1.00295	2.24954	2.16658
C00141	2-Oxoisopentanoate	115.04	13.3764	10.5784	17.8151	26.6886	29.7728	22.863	16.6863	30.1844	20.4995	32.8457	32.1158	37.4871	30.8584	38.2819	40.5913	32.8213	26.5741
C01585	Hexanoate	115.077	14.9868	N.D.	N.D.	N.D.	N.D.	N.D.	N.D.	N.D.	N.D.	N.D.	N.D.	N.D.	N.D.	N.D.	N.D.	N.D.	N.D.
-	2-Hydroxypentanoate	117.056	14.5979	N.D.	N.D.	N.D.	N.D.	N.D.	N.D.	N.D.	N.D.	N.D.	N.D.	N.D.	N.D.	N.D.	N.D.	N.D.	N.D.
C00180	Benzoate	121.03	13.6959	N.D.	N.D.	N.D.	N.D.	N.D.	N.D.	N.D.	N.D.	N.D.	N.D.	N.D.	N.D.	N.D.	N.D.	N.D.	N.D.
C00253	Nicotinate	122.026	13.6679	N.D.	N.D.	N.D.	N.D.	N.D.	N.D.	N.D.	N.D.	N.D.	N.D.	N.D.	N.D.	N.D.	N.D.	N.D.	N.D.
C03557	2-Aminoethylphosphonate	124.017	17.1925	N.D.	N.D.	N.D.	N.D.	N.D.	N.D.	N.D.	N.D.	N.D.	N.D.	N.D.	N.D.	N.D.	N.D.	N.D.	N.D.
C03782	1-Aminoethylphosphonate	124.017	16.4382	N.D.	N.D.	N.D.	N.D.	N.D.	N.D.	N.D.	N.D.	N.D.	N.D.	N.D.	N.D.	N.D.	N.D.	N.D.	N.D.
C05123	Isethionate	124.992	12.2512	5.26785	4.77974	5.33703	7.0108	7.06054	7.52506	8.83313	9.05057	10.6477	5.01129	4.79855	6.08244	5.79583	6.62579	6.87626	4.5803
C00813	Barbiturate	127.015	13.7854	N.D.	N.D.	N.D.	N.D.	N.D.	N.D.	N.D.	N.D.	N.D.	N.D.	N.D.	N.D.	N.D.	N.D.	N.D.	N.D.
C01879	5-Oxoproline	128.036	14.0346	18.42	18.8005	17.4986	17.2842	33.0095	14.0791	10.5434	16.6012	12.3044	15.1359	13.1708	11.7554	14.0421	13.5517	10.7772	14.8318
C00490	Itaconate	129.02	10.0535	N.D.	N.D.	N.D.	N.D.	0.656433	0.199984	0.328863	N.D.	N.D.	0.310308	N.D.	0.308306	0.229689	N.D.	N.D.	N.D.
C02226	Citraconate	129.02	10.4143	N.D.	N.D.	N.D.	N.D.	N.D.	N.D.	N.D.	N.D.	N.D.	N.D.	N.D.	N.D.	N.D.	N.D.	N.D.	N.D.
-	4-Oxohexanoate	129.056	14.5475	N.D.	N.D.	N.D.	N.D.	N.D.	N.D.	N.D.	N.D.	N.D.	N.D.	N.D.	N.D.	N.D.	N.D.	N.D.	N.D.
C02129	4-Acetylbutyrate	129.056	14.7099	N.D.	N.D.	1.30491	2.18101	2.07761	2.08976	2.73713	N.D.	2.12167	N.D.	N.D.	N.D.	N.D.	2.48708	N.D.	N.D.
C00233	4-Methyl-2-oxopentanoate	129.056	14.0968	N.D.	N.D.	N.D.	N.D.	N.D.	N.D.	N.D.	N.D.	N.D.	N.D.	N.D.	N.D.	N.D.	N.D.	N.D.	N.D.
C17714	Heptanoate	129.093	15.4598	N.D.	N.D.	N.D.	N.D.	N.D.	N.D.	N.D.	N.D.	N.D.	N.D.	N.D.	N.D.	N.D.	N.D.	N.D.	N.D.
C01073	N-Acetyl-beta-alanine	130.051	14.9169	N.D.	N.D.	N.D.	N.D.	N.D.	N.D.	N.D.	N.D.	N.D.	N.D.	N.D.	N.D.	N.D.	N.D.	N.D.	N.D.
C00489	Glutarate	131.035	10.4743	5.15996	4.88656	7.12203	6.59841	4.4066	4.50429	4.57565	5.04115	3.0932	2.43124	4.55167	2.59345	1.86273	4.34691	4.26649	2.48303
C02642	3-Ureidopropionate	131.046	14.4194	6.90044	10.0356	10.5924	12.0262	32.7422	18.91	29.1148	14.086	24.9305	18.272	21.6421	25.9356	30.0985	15.7852	17.4115	20.8844
C06103	6-Hydroxyhexanoate	131.072	15.566	N.D.	N.D.	N.D.	N.D.	N.D.	N.D.	N.D.	N.D.	N.D.	N.D.	N.D.	N.D.	N.D.	N.D.	N.D.	N.D.
C03264	2-Hydroxy-4-methylpentanoate	131.072	15.1521	N.D.	N.D.	N.D.	N.D.	N.D.	N.D.	N.D.	N.D.	N.D.	N.D.	N.D.	N.D.	N.D.	N.D.	N.D.	N.D.
C01620	Threonate	135.031	14.4753	28.8523	30.403	36.4031	30.9005	45.2255	45.2036	40.675	48.3265	36.1355	38.8979	35.813	37.6299	27.5063	30.4974	32.2279	57.798
C00805	o-Hydroxybenzoate	137.025	13.2363	N.D.	N.D.	N.D.	N.D.	N.D.	N.D.	N.D.	N.D.	N.D.	N.D.	N.D.	N.D.	N.D.	N.D.	N.D.	N.D.
C00156	p-Hydroxybenzoate	137.025	14.1557	N.D.	N.D.	N.D.	N.D.	N.D.	N.D.	N.D.	N.D.	N.D.	N.D.	N.D.	N.D.	N.D.	N.D.	N.D.	N.D.
C00587	m-Hydroxybenzoate	137.025	14.4412	N.D.	N.D.	N.D.	N.D.	N.D.	N.D.	N.D.	N.D.	N.D.	N.D.	N.D.	N.D.	N.D.	N.D.	N.D.	N.D.
C05682	Phosphonoacetate	138.981	10.0139	N.D.	N.D.	N.D.	N.D.	N.D.	N.D.	N.D.	N.D.	N.D.	N.D.	N.D.	N.D.	N.D.	N.D.	N.D.	N.D.
C00169	Carbamoylphosphate	139.977	10.3512	N.D.	N.D.	N.D.	N.D.	N.D.	N.D.	N.D.	N.D.	N.D.	N.D.	N.D.	N.D.	N.D.	N.D.	N.D.	N.D.
C00346	Ethanolamine phosphate	140.012	16.724	8.05928	5.83358	8.18856	5.7421	9.32143	7.03324	13.2451	12.9707	11.6093	20.0194	10.3238	13.8879	13.3531	10.971	8.56425	19.8808
C02595	2-Thiopheneacetate	141.002	14.15	N.D.	N.D.	N.D.	N.D.	N.D.	N.D.	N.D.	N.D.	N.D.	N.D.	N.D.	N.D.	N.D.	N.D.	N.D.	N.D.
C06423	Octanoate	143.108	16.0413	N.D.	N.D.	N.D.	N.D.	N.D.	N.D.	N.D.	N.D.	N.D.	N.D.	N.D.	N.D.	N.D.	N.D.	N.D.	N.D.
C03618	threo-beta-methylaspartate	146.046	15.0906	N.D.	N.D.	N.D.	N.D.	N.D.	N.D.	N.D.	N.D.	N.D.	N.D.	N.D.	N.D.	N.D.	N.D.	N.D.	N.D.
C06104	Adipate	145.05	11.0216	1.62879	1.61383	1.31096	1.68853	1.46781	0.848444	1.08473	1.4849	1.67058	0.981796	1.60968	1.00766	1.18855	1.75857	1.02014	1.52309
C01180	4-Methylthio-2-oxobutyrate	147.012	13.7632	N.D.	N.D.	N.D.	N.D.	N.D.	N.D.	N.D.	N.D.	N.D.	N.D.	N.D.	N.D.	N.D.	N.D.	N.D.	N.D.
C02614	Citramalate	147.032	10.3474	N.D.	0.690228	0.380445	0.400007	0.835969	0.841405	0.629285	0.76767	0.627409	0.545539	0.754809	0.616885	N.D.	N.D.	0.440129	0.722269	C00815	C02612
C00423	trans-Cinnamate	147.045	15.0289	N.D.	N.D.	N.D.	N.D.	N.D.	N.D.	N.D.	N.D.	N.D.	N.D.	N.D.	N.D.	N.D.	N.D.	N.D.	N.D.
C00898	Tartrate	149.01	9.68776	N.D.	N.D.	N.D.	N.D.	N.D.	N.D.	N.D.	N.D.	N.D.	N.D.	N.D.	N.D.	N.D.	N.D.	N.D.	N.D.	C02107
C02137	Benzoylformate	149.025	13.7238	N.D.	N.D.	N.D.	N.D.	N.D.	N.D.	N.D.	N.D.	N.D.	N.D.	N.D.	N.D.	N.D.	N.D.	N.D.	N.D.
C05629	3-Phenylpropionate	149.061	15.2192	N.D.	N.D.	N.D.	N.D.	N.D.	N.D.	N.D.	N.D.	N.D.	N.D.	N.D.	N.D.	N.D.	N.D.	N.D.	N.D.
C05852	2-Hydroxyphenylacetate	151.041	14.8162	N.D.	N.D.	N.D.	N.D.	N.D.	N.D.	N.D.	N.D.	N.D.	N.D.	N.D.	N.D.	N.D.	N.D.	N.D.	N.D.
C00642	p-Hydroxyphenylacetate	151.042	15.2975	N.D.	N.D.	N.D.	N.D.	N.D.	N.D.	N.D.	N.D.	N.D.	N.D.	N.D.	N.D.	N.D.	N.D.	N.D.	N.D.
C00606	Cysteine sulfinate	152.003	13.9166	N.D.	N.D.	N.D.	N.D.	N.D.	N.D.	N.D.	N.D.	N.D.	N.D.	N.D.	N.D.	N.D.	N.D.	N.D.	N.D.
C00628	2,5-Dihydroxybenzoate	153.02	14.1107	N.D.	N.D.	N.D.	N.D.	N.D.	N.D.	N.D.	N.D.	N.D.	N.D.	N.D.	N.D.	N.D.	N.D.	N.D.	N.D.
C00295	Orotate	155.01	13.5447	N.D.	N.D.	N.D.	N.D.	N.D.	N.D.	N.D.	N.D.	N.D.	N.D.	N.D.	N.D.	N.D.	N.D.	N.D.	N.D.
C03030	2,4-Dihydroxypyrimidine-5-carboxylate	155.01	13.769	N.D.	N.D.	N.D.	N.D.	N.D.	N.D.	N.D.	N.D.	N.D.	N.D.	N.D.	N.D.	N.D.	N.D.	N.D.	N.D.
C00337	Dihydroorotate	157.025	14.2508	N.D.	N.D.	N.D.	N.D.	N.D.	N.D.	N.D.	N.D.	N.D.	N.D.	N.D.	N.D.	N.D.	N.D.	N.D.	N.D.
-	2-Oxooctanoate	157.087	15.1744	N.D.	N.D.	N.D.	N.D.	N.D.	N.D.	N.D.	N.D.	N.D.	N.D.	N.D.	N.D.	N.D.	N.D.	N.D.	N.D.
C01601	Pelargonate	157.123	16.5637	4.82335	2.97533	3.6478	3.64067	3.04897	2.95464	3.06635	3.96298	4.11185	3.47345	4.34188	3.53214	3.20499	2.8379	2.60155	4.79541
C00322	2-Oxoadipate	159.03	10.2812	N.D.	N.D.	0.929954	N.D.	N.D.	N.D.	N.D.	N.D.	N.D.	N.D.	N.D.	0.536803	N.D.	0.745204	N.D.	N.D.
C02656	Pimelate	159.067	11.3352	0.388899	0.546487	0.502833	0.379409	0.35827	0.252977	0.43472	0.292466	0.530341	0.450735	0.565706	0.388122	0.486553	0.483112	0.380673	0.448717
-	2-Hydroxyoctanoate	159.103	16.1923	N.D.	N.D.	N.D.	N.D.	N.D.	N.D.	N.D.	N.D.	N.D.	N.D.	N.D.	N.D.	N.D.	N.D.	N.D.	N.D.
C01044	N-Formylaspartate	160.026	10.3852	N.D.	N.D.	N.D.	N.D.	N.D.	N.D.	N.D.	N.D.	N.D.	N.D.	N.D.	N.D.	N.D.	N.D.	N.D.	N.D.
C03761	3-Hydroxy-3-methylglutarate	161.047	10.8985	0.773543	0.911393	0.734478	1.33632	1.67541	1.05079	1.95746	1.16976	3.08304	2.71646	3.49952	6.63507	4.47059	2.87229	2.30217	3.50714
C01772	o-Coumarate	163.041	15.292	N.D.	N.D.	N.D.	N.D.	N.D.	N.D.	N.D.	N.D.	N.D.	N.D.	N.D.	N.D.	N.D.	N.D.	N.D.	N.D.
C00811	p-Coumarate	163.041	15.1522	N.D.	N.D.	N.D.	N.D.	N.D.	N.D.	N.D.	N.D.	N.D.	N.D.	N.D.	N.D.	N.D.	N.D.	N.D.	N.D.
C00166	Phenylpyruvate	163.04	14.5923	N.D.	N.D.	N.D.	N.D.	N.D.	N.D.	N.D.	N.D.	N.D.	N.D.	N.D.	N.D.	N.D.	N.D.	N.D.	N.D.
C01606	Phthalate	165.02	10.9685	0.87031	0.525419	0.412337	1.21524	0.757911	0.308284	0.29518	0.847804	0.572933	0.323122	2.0966	0.28813	0.350137	0.890087	0.391695	0.484874
C06337	Terephthalate	165.02	10.5187	1.59365	1.33428	1.04909	0.890464	1.08889	1.47587	0.854761	0.958267	0.937889	1.01118	1.26367	1.01627	1.01157	1.38302	0.922457	1.10923
C05607	3-Phenyllactate	165.056	15.4094	N.D.	N.D.	N.D.	N.D.	N.D.	N.D.	N.D.	N.D.	N.D.	N.D.	N.D.	N.D.	N.D.	N.D.	N.D.	N.D.
C01744	3-(4-Hydroxyphenyl)propionate	165.056	15.9407	N.D.	N.D.	N.D.	N.D.	N.D.	N.D.	N.D.	N.D.	N.D.	N.D.	N.D.	N.D.	N.D.	N.D.	N.D.	N.D.
C01198	3-(2-Hydroxyphenyl)propionate	165.056	15.5661	N.D.	N.D.	N.D.	N.D.	N.D.	N.D.	N.D.	N.D.	N.D.	N.D.	N.D.	N.D.	N.D.	N.D.	N.D.	N.D.
C03722	2,3-Pyridinedicarboxylate	166.015	10.7899	N.D.	N.D.	N.D.	N.D.	N.D.	N.D.	N.D.	N.D.	N.D.	N.D.	N.D.	N.D.	N.D.	N.D.	N.D.	N.D.
C00366	Urate	167.021	14.9663	31.9824	42.7774	41.222	42.1474	78.2164	31.18	52.2314	35.7985	33.2218	62.1927	36.2274	38.9338	70.7619	48.5784	49.4098	36.0041
C11527	4-Hydroxymandelate	167.035	15.4206	N.D.	N.D.	N.D.	N.D.	N.D.	N.D.	N.D.	N.D.	N.D.	N.D.	N.D.	N.D.	N.D.	N.D.	N.D.	N.D.	C03198	C05343
C00506	Cysteate	167.998	12.3955	N.D.	N.D.	N.D.	N.D.	N.D.	N.D.	N.D.	N.D.	N.D.	N.D.	N.D.	N.D.	N.D.	N.D.	N.D.	N.D.
C05672	2-Amino-3-phosphonopropionate	168.007	11.7217	N.D.	N.D.	N.D.	N.D.	N.D.	N.D.	N.D.	N.D.	N.D.	N.D.	N.D.	N.D.	N.D.	N.D.	N.D.	N.D.
C01571	Decanoate	171.139	17.107	2.82495	1.26923	2.15623	1.89086	1.60269	1.50899	1.22604	2.0528	1.88611	1.81481	2.35252	1.71877	1.77884	1.70894	1.86753	2.30417
C06325	2-Quinolinecarboxylate	172.041	15.264	N.D.	N.D.	N.D.	N.D.	N.D.	N.D.	N.D.	N.D.	N.D.	N.D.	N.D.	N.D.	N.D.	N.D.	N.D.	N.D.
C02710	N-Acetylleucine	172.098	16.7718	0.440355	0.340449	0.711975	0.733904	0.776239	0.587095	0.418283	0.418254	1.1146	1.0646	0.716517	1.21548	1.37343	1.42199	0.690952	0.832929
C02734	Phenyl phosphate	173.001	11.6767	N.D.	N.D.	N.D.	N.D.	N.D.	N.D.	N.D.	N.D.	N.D.	N.D.	N.D.	N.D.	N.D.	N.D.	N.D.	N.D.
C02341	trans-Aconitate	173.01	9.07092	0.37871	0.541356	0.371517	0.559921	0.730143	0.925886	1.48942	1.0428	1.33533	1.39644	1.42043	1.21214	1.19636	1.90671	1.41691	1.1944
C00493	Shikimate	173.045	16.2818	N.D.	N.D.	N.D.	N.D.	N.D.	N.D.	N.D.	N.D.	N.D.	N.D.	N.D.	N.D.	N.D.	N.D.	N.D.	N.D.
C01042	N-Acetylaspartate	174.041	11.0322	1.29721	1.12125	2.2444	2.37824	1.25647	1.43664	2.45698	1.9792	3.99464	2.76131	1.9132	2.38499	2.45699	3.09097	2.77577	2.47162
C00438	Carbamoylaspartate	175.037	10.8686	N.D.	N.D.	N.D.	N.D.	N.D.	N.D.	N.D.	N.D.	N.D.	N.D.	N.D.	N.D.	N.D.	N.D.	N.D.	N.D.
C00499	Allantoate	175.048	15.2361	N.D.	N.D.	N.D.	N.D.	N.D.	N.D.	N.D.	N.D.	N.D.	N.D.	N.D.	N.D.	N.D.	N.D.	N.D.	N.D.
C02504	2-Isopropylmalate	175.062	11.3229	N.D.	N.D.	N.D.	N.D.	N.D.	N.D.	N.D.	N.D.	N.D.	N.D.	N.D.	N.D.	N.D.	N.D.	N.D.	N.D.
C03145	N-Formylmethionine	176.039	15.443	N.D.	N.D.	N.D.	N.D.	N.D.	N.D.	N.D.	N.D.	N.D.	N.D.	N.D.	N.D.	N.D.	N.D.	N.D.	N.D.
C01586	Hippurate	178.052	15.7675	N.D.	N.D.	N.D.	N.D.	N.D.	N.D.	N.D.	N.D.	N.D.	N.D.	N.D.	N.D.	N.D.	N.D.	N.D.	N.D.
C05582	Homovanillate	181.052	16.1463	N.D.	3.12496	2.52407	N.D.	N.D.	N.D.	5.22782	2.72418	5.01961	4.61441	4.09564	5.07784	4.23363	4.14725	3.25187	4.55121
C00847	4-Pyridoxate	182.047	15.2696	N.D.	N.D.	N.D.	N.D.	N.D.	N.D.	N.D.	N.D.	N.D.	N.D.	N.D.	N.D.	N.D.	N.D.	N.D.	N.D.
C02703	Serine O-sulfate	183.993	12.5359	N.D.	N.D.	N.D.	N.D.	N.D.	N.D.	N.D.	N.D.	N.D.	N.D.	N.D.	N.D.	N.D.	N.D.	N.D.	N.D.
C01005	O-Phosphoserine	184.002	11.9126	N.D.	N.D.	N.D.	N.D.	N.D.	N.D.	N.D.	N.D.	N.D.	N.D.	N.D.	N.D.	N.D.	N.D.	N.D.	N.D.
C17715	Undecanoate	185.155	17.7227	N.D.	N.D.	N.D.	N.D.	N.D.	N.D.	N.D.	N.D.	N.D.	N.D.	N.D.	N.D.	N.D.	N.D.	N.D.	N.D.
C08261	Azelate	187.097	12.026	1.50077	1.18995	0.905491	0.773889	1.22247	0.556166	0.566463	0.903863	1.33009	0.780076	0.695703	0.483514	0.822943	0.905297	0.863384	0.935471
C02774	10-Hydroxydecanoate	187.134	17.5777	N.D.	N.D.	N.D.	N.D.	N.D.	N.D.	N.D.	N.D.	N.D.	N.D.	N.D.	N.D.	N.D.	N.D.	N.D.	N.D.
C00624	N-Acetylglutamate	188.057	11.5052	0.466988	0.765719	0.642448	0.625	1.60172	0.864321	1.08528	0.853933	1.32645	1.41208	1.25502	1.35553	1.49326	0.903256	1.18363	1.53013
C05829	N-Carbamylglutamate	189.052	11.2781	N.D.	N.D.	N.D.	N.D.	N.D.	N.D.	N.D.	N.D.	N.D.	N.D.	N.D.	N.D.	N.D.	N.D.	N.D.	N.D.
C02712	N-Acetylmethionine	190.055	16.4718	N.D.	N.D.	N.D.	N.D.	N.D.	N.D.	N.D.	N.D.	N.D.	N.D.	N.D.	N.D.	N.D.	N.D.	N.D.	N.D.
C00296	Quinate	191.057	16.1923	N.D.	N.D.	N.D.	N.D.	N.D.	N.D.	N.D.	N.D.	N.D.	N.D.	N.D.	N.D.	N.D.	N.D.	N.D.	N.D.
C05598	Phenaceturate	192.067	16.2426	N.D.	N.D.	N.D.	N.D.	N.D.	N.D.	N.D.	N.D.	N.D.	N.D.	N.D.	N.D.	N.D.	N.D.	N.D.	N.D.
C00191	Glucuronate	193.035	16.5311	N.D.	6.60938	5.47753	5.25427	18.6711	5.64908	12.0516	5.70182	8.3134	7.33963	5.05634	5.95121	6.0422	5.34045	5.92254	5.57567	C16245
C01494	trans-4-Hydroxy-3-methoxycinnamate	193.051	15.8349	N.D.	N.D.	N.D.	N.D.	N.D.	N.D.	N.D.	N.D.	N.D.	N.D.	N.D.	N.D.	N.D.	N.D.	N.D.	N.D.
C07588	o-Hydroxyhippurate	194.046	13.2088	N.D.	N.D.	N.D.	N.D.	N.D.	N.D.	N.D.	N.D.	N.D.	N.D.	N.D.	N.D.	N.D.	N.D.	N.D.	N.D.
C00257	Gluconate	195.051	16.4362	N.D.	N.D.	N.D.	N.D.	N.D.	N.D.	N.D.	N.D.	N.D.	N.D.	N.D.	N.D.	N.D.	N.D.	N.D.	N.D.
C10833	Syringate	197.046	15.6726	N.D.	N.D.	N.D.	N.D.	N.D.	N.D.	N.D.	N.D.	N.D.	N.D.	N.D.	N.D.	N.D.	N.D.	N.D.	N.D.
C05584	4-Hydroxy-3-methoxymandelate	197.046	16.2818	N.D.	N.D.	N.D.	N.D.	N.D.	N.D.	N.D.	N.D.	N.D.	N.D.	N.D.	N.D.	N.D.	N.D.	N.D.	N.D.
C02679	Dodecanoate	199.171	18.7826	N.D.	N.D.	N.D.	N.D.	N.D.	N.D.	N.D.	N.D.	N.D.	N.D.	N.D.	N.D.	N.D.	N.D.	N.D.	N.D.
C05824	Cysteine S-sulfate	199.97	12.5374	5.93267	16.8854	5.69221	13.7703	15.2713	10.2325	9.93036	8.39163	17.4431	6.06801	10.4999	9.32406	12.9901	11.642	7.79642	10.3891
C08277	Sebacate	201.114	12.3448	0.189081	0.151009	0.184976	0.0980168	0.171181	0.0849913	0.0905352	0.108635	0.182342	0.0625344	0.0950598	0.107139	0.193886	0.131348	0.147547	0.110792
C11284	3-Indolebutyrate	202.087	16.7455	N.D.	N.D.	N.D.	N.D.	N.D.	N.D.	N.D.	N.D.	N.D.	N.D.	N.D.	N.D.	N.D.	N.D.	N.D.	N.D.
C02470	Xanthurenate	204.031	11.7948	N.D.	N.D.	N.D.	N.D.	N.D.	N.D.	N.D.	N.D.	N.D.	N.D.	N.D.	N.D.	N.D.	N.D.	N.D.	N.D.
C03519	N-Acetylphenylalanine	206.082	16.9131	N.D.	N.D.	N.D.	N.D.	N.D.	N.D.	N.D.	N.D.	N.D.	N.D.	N.D.	N.D.	N.D.	N.D.	N.D.	N.D.
C09816	Benzylsuccinate	207.066	11.8452	N.D.	N.D.	N.D.	N.D.	N.D.	N.D.	N.D.	N.D.	N.D.	N.D.	N.D.	N.D.	N.D.	N.D.	N.D.	N.D.
C00818	Saccharate	209.031	11.0684	0.307719	0.236446	0.297176	0.143452	0.706073	0.379654	0.693231	0.479394	0.745212	0.531451	0.394081	0.754663	0.456732	0.417561	0.432692	0.536083
C00879	Mucate	209.031	11.1965	1.53611	1.71128	2.54709	2.21754	2.66199	3.49787	4.04734	4.05206	2.56384	2.54049	2.66204	3.13382	1.90056	1.8491	2.59726	2.13567
-	3-Indoxyl sulfate	212.003	14.1827	2.59183	1.75784	1.03301	4.45123	2.15376	2.35481	3.59562	2.90839	5.11135	4.3869	2.07197	2.76925	3.25293	2.34997	1.53848	1.02581
C00672	2-Deoxyribose 1-phosphate	213.018	12.7877	N.D.	N.D.	N.D.	N.D.	N.D.	N.D.	N.D.	N.D.	N.D.	N.D.	N.D.	N.D.	N.D.	N.D.	N.D.	N.D.
C00864	Pantothenate	218.104	17.6308	0.602637	0.598321	0.62506	0.585808	1.5378	0.875999	1.53862	1.27488	1.92798	1.65798	1.80131	1.60518	2.23122	1.35037	1.20694	1.46474
C00482	Sinapate	223.062	16.7569	N.D.	N.D.	N.D.	N.D.	N.D.	N.D.	N.D.	N.D.	N.D.	N.D.	N.D.	N.D.	N.D.	N.D.	N.D.	N.D.
C00931	Porphobilinogen	225.088	17.9741	N.D.	N.D.	N.D.	N.D.	N.D.	N.D.	N.D.	N.D.	N.D.	N.D.	N.D.	N.D.	N.D.	N.D.	N.D.	N.D.
C02678	Dodecanedioate	229.145	12.9673	N.D.	N.D.	N.D.	N.D.	N.D.	N.D.	N.D.	N.D.	N.D.	N.D.	N.D.	N.D.	N.D.	N.D.	N.D.	N.D.
C06369	2-Deoxyglucose 6-phosphate	243.028	13.3877	N.D.	N.D.	N.D.	N.D.	N.D.	N.D.	N.D.	N.D.	N.D.	N.D.	N.D.	N.D.	N.D.	N.D.	N.D.	N.D.
C00120	Biotin	243.081	17.5457	N.D.	N.D.	N.D.	N.D.	N.D.	N.D.	N.D.	N.D.	N.D.	N.D.	N.D.	N.D.	N.D.	N.D.	N.D.	N.D.
C01096	Sorbitol 6-phosphate	261.038	13.5615	N.D.	N.D.	N.D.	N.D.	N.D.	N.D.	N.D.	N.D.	N.D.	N.D.	N.D.	N.D.	N.D.	N.D.	N.D.	N.D.
C04037	Galacturonate 1-phosphate	273.003	11.3061	N.D.	N.D.	N.D.	N.D.	N.D.	N.D.	N.D.	N.D.	N.D.	N.D.	N.D.	N.D.	N.D.	N.D.	N.D.	N.D.
C02713	N-Acetylmuramate	292.104	18.978	N.D.	N.D.	N.D.	N.D.	N.D.	N.D.	N.D.	N.D.	N.D.	N.D.	N.D.	N.D.	N.D.	N.D.	N.D.	N.D.
C04501	N-Acetylglucosamine 1-phosphate	300.05	14.0322	N.D.	N.D.	N.D.	N.D.	N.D.	N.D.	N.D.	N.D.	N.D.	N.D.	N.D.	N.D.	N.D.	N.D.	N.D.	N.D.	C04256
C00357	N-Acetylglucosamine 6-phosphate	300.05	14.5307	N.D.	N.D.	N.D.	N.D.	N.D.	N.D.	N.D.	N.D.	N.D.	N.D.	N.D.	N.D.	N.D.	N.D.	N.D.	N.D.
C02354	2',3'-cCMP	304.035	17.7843	N.D.	N.D.	N.D.	N.D.	N.D.	N.D.	N.D.	N.D.	N.D.	N.D.	N.D.	N.D.	N.D.	N.D.	N.D.	N.D.
C00239	dCMP	306.05	13.7463	N.D.	N.D.	N.D.	N.D.	N.D.	N.D.	N.D.	N.D.	N.D.	N.D.	N.D.	N.D.	N.D.	N.D.	N.D.	N.D.
C00365	dUMP	307.034	13.5391	N.D.	N.D.	N.D.	N.D.	N.D.	N.D.	N.D.	N.D.	N.D.	N.D.	N.D.	N.D.	N.D.	N.D.	N.D.	N.D.
C00270	N-Acetylneuraminate	308.099	19.2623	N.D.	N.D.	N.D.	N.D.	N.D.	N.D.	N.D.	N.D.	N.D.	N.D.	N.D.	N.D.	N.D.	N.D.	N.D.	N.D.
C01182	Ribulose 1,5-diphosphate	308.978	10.7056	N.D.	N.D.	N.D.	N.D.	N.D.	N.D.	N.D.	N.D.	N.D.	N.D.	N.D.	N.D.	N.D.	N.D.	N.D.	N.D.	C01151
C00968	3',5'-Cyclic dAMP	312.051	17.7564	N.D.	N.D.	N.D.	N.D.	N.D.	N.D.	N.D.	N.D.	N.D.	N.D.	N.D.	N.D.	N.D.	N.D.	N.D.	N.D.
C00364	dTMP	321.05	13.9949	N.D.	N.D.	N.D.	N.D.	N.D.	N.D.	N.D.	N.D.	N.D.	N.D.	N.D.	N.D.	N.D.	N.D.	N.D.	N.D.
C00055	CMP	322.045	13.9501	N.D.	N.D.	N.D.	N.D.	N.D.	N.D.	N.D.	N.D.	N.D.	N.D.	N.D.	N.D.	N.D.	N.D.	N.D.	N.D.
C00105	UMP	323.029	13.6959	N.D.	N.D.	N.D.	N.D.	N.D.	N.D.	N.D.	N.D.	N.D.	N.D.	N.D.	N.D.	N.D.	N.D.	N.D.	N.D.
C00575	cAMP	328.046	18.1347	N.D.	N.D.	N.D.	N.D.	N.D.	N.D.	N.D.	N.D.	N.D.	N.D.	N.D.	N.D.	N.D.	N.D.	N.D.	N.D.
C01204	Phytate	328.924	10.7369	N.D.	N.D.	N.D.	N.D.	N.D.	N.D.	N.D.	N.D.	N.D.	N.D.	N.D.	N.D.	N.D.	N.D.	N.D.	N.D.
C00943	cIMP	329.03	16.5839	N.D.	N.D.	N.D.	N.D.	N.D.	N.D.	N.D.	N.D.	N.D.	N.D.	N.D.	N.D.	N.D.	N.D.	N.D.	N.D.
C00360	dAMP	330.061	14.2507	N.D.	N.D.	N.D.	N.D.	N.D.	N.D.	N.D.	N.D.	N.D.	N.D.	N.D.	N.D.	N.D.	N.D.	N.D.	N.D.
C00942	cGMP	344.041	17.7437	N.D.	N.D.	N.D.	N.D.	N.D.	N.D.	N.D.	N.D.	N.D.	N.D.	N.D.	N.D.	N.D.	N.D.	N.D.	N.D.
C00020	AMP	346.056	14.4013	N.D.	N.D.	N.D.	N.D.	N.D.	N.D.	N.D.	N.D.	N.D.	N.D.	N.D.	N.D.	N.D.	N.D.	N.D.	N.D.
C01367	3'-AMP	346.056	13.819	N.D.	N.D.	N.D.	N.D.	N.D.	N.D.	N.D.	N.D.	N.D.	N.D.	N.D.	N.D.	N.D.	N.D.	N.D.	N.D.
C00130	IMP	347.041	13.9127	N.D.	N.D.	N.D.	N.D.	N.D.	N.D.	N.D.	N.D.	N.D.	N.D.	N.D.	N.D.	N.D.	N.D.	N.D.	N.D.
C00584	Prostaglandin E2	351.223	20.6498	N.D.	N.D.	N.D.	N.D.	N.D.	N.D.	N.D.	N.D.	N.D.	N.D.	N.D.	N.D.	N.D.	N.D.	N.D.	N.D.
C00639	Prostaglandin F2alpha	353.234	20.783	N.D.	N.D.	N.D.	N.D.	N.D.	N.D.	N.D.	N.D.	N.D.	N.D.	N.D.	N.D.	N.D.	N.D.	N.D.	N.D.
C00144	GMP	362.051	14.5356	N.D.	N.D.	N.D.	N.D.	N.D.	N.D.	N.D.	N.D.	N.D.	N.D.	N.D.	N.D.	N.D.	N.D.	N.D.	N.D.
C00655	XMP	363.035	11.7441	N.D.	N.D.	N.D.	N.D.	N.D.	N.D.	N.D.	N.D.	N.D.	N.D.	N.D.	N.D.	N.D.	N.D.	N.D.	N.D.
C01103	Orotidine 5'-monophosphate	367.019	11.7667	N.D.	N.D.	N.D.	N.D.	N.D.	N.D.	N.D.	N.D.	N.D.	N.D.	N.D.	N.D.	N.D.	N.D.	N.D.	N.D.
C02273	Digalacturonate	369.068	14.0603	N.D.	N.D.	N.D.	N.D.	N.D.	N.D.	N.D.	N.D.	N.D.	N.D.	N.D.	N.D.	N.D.	N.D.	N.D.	N.D.
C00005	NADPH	371.539	12.4883	N.D.	N.D.	N.D.	N.D.	N.D.	N.D.	N.D.	N.D.	N.D.	N.D.	N.D.	N.D.	N.D.	N.D.	N.D.	N.D.
C00010	CoA	382.552	13.003	N.D.	N.D.	N.D.	N.D.	N.D.	N.D.	N.D.	N.D.	N.D.	N.D.	N.D.	N.D.	N.D.	N.D.	N.D.	N.D.
C00705	dCDP	386.016	12.255	N.D.	N.D.	N.D.	N.D.	N.D.	N.D.	N.D.	N.D.	N.D.	N.D.	N.D.	N.D.	N.D.	N.D.	N.D.	N.D.
C01346	dUDP	387	12.1427	N.D.	N.D.	N.D.	N.D.	N.D.	N.D.	N.D.	N.D.	N.D.	N.D.	N.D.	N.D.	N.D.	N.D.	N.D.	N.D.
C00119	PRPP	388.945	10.4811	N.D.	N.D.	N.D.	N.D.	N.D.	N.D.	N.D.	N.D.	N.D.	N.D.	N.D.	N.D.	N.D.	N.D.	N.D.	N.D.
C00363	dTDP	401.016	12.451	N.D.	N.D.	N.D.	N.D.	N.D.	N.D.	N.D.	N.D.	N.D.	N.D.	N.D.	N.D.	N.D.	N.D.	N.D.	N.D.
C00112	CDP	402.011	12.354	N.D.	N.D.	N.D.	N.D.	N.D.	N.D.	N.D.	N.D.	N.D.	N.D.	N.D.	N.D.	N.D.	N.D.	N.D.	N.D.
C00015	UDP	402.995	12.2326	N.D.	N.D.	N.D.	N.D.	N.D.	N.D.	N.D.	N.D.	N.D.	N.D.	N.D.	N.D.	N.D.	N.D.	N.D.	N.D.
C00695	Cholate	407.281	21.1001	N.D.	N.D.	N.D.	N.D.	N.D.	N.D.	N.D.	N.D.	N.D.	N.D.	N.D.	N.D.	N.D.	N.D.	N.D.	N.D.
C00206	dADP	410.028	12.6756	N.D.	N.D.	N.D.	N.D.	N.D.	N.D.	N.D.	N.D.	N.D.	N.D.	N.D.	N.D.	N.D.	N.D.	N.D.	N.D.
C01260	P1, P4-Di(adenosine-5') tetraphosphate	417.018	12.9618	N.D.	N.D.	N.D.	N.D.	N.D.	N.D.	N.D.	N.D.	N.D.	N.D.	N.D.	N.D.	N.D.	N.D.	N.D.	N.D.
C00630	Isobutyryl CoA	417.572	13.556	N.D.	N.D.	N.D.	N.D.	N.D.	N.D.	N.D.	N.D.	N.D.	N.D.	N.D.	N.D.	N.D.	N.D.	N.D.	N.D.
C00689	Trehalose 6-phosphate	421.081	15.7573	N.D.	N.D.	N.D.	N.D.	3.75607	N.D.	2.14082	N.D.	2.77796	2.65175	0.880231	N.D.	4.64264	1.45361	1.46687	N.D.
C00083	Malonyl CoA	425.552	12.1004	N.D.	N.D.	N.D.	N.D.	N.D.	N.D.	N.D.	N.D.	N.D.	N.D.	N.D.	N.D.	N.D.	N.D.	N.D.	N.D.
C00224	Adenosine 5'-phosphosulfate	426.013	13.3933	N.D.	N.D.	N.D.	N.D.	N.D.	N.D.	N.D.	N.D.	N.D.	N.D.	N.D.	N.D.	N.D.	N.D.	N.D.	N.D.
C00008	ADP	426.022	12.7754	N.D.	N.D.	N.D.	N.D.	N.D.	N.D.	N.D.	N.D.	N.D.	N.D.	N.D.	N.D.	N.D.	N.D.	N.D.	N.D.
C00054	Adenosine 3',5'-diphosphate	426.022	11.4354	N.D.	N.D.	N.D.	N.D.	N.D.	N.D.	N.D.	N.D.	N.D.	N.D.	N.D.	N.D.	N.D.	N.D.	N.D.	N.D.
C00104	IDP	427.006	12.5747	N.D.	N.D.	N.D.	N.D.	N.D.	N.D.	N.D.	N.D.	N.D.	N.D.	N.D.	N.D.	N.D.	N.D.	N.D.	N.D.
C00504	Folate	440.133	13.231	N.D.	N.D.	N.D.	N.D.	N.D.	N.D.	N.D.	N.D.	N.D.	N.D.	N.D.	N.D.	N.D.	N.D.	N.D.	N.D.
C00035	GDP	442.018	12.9397	N.D.	N.D.	N.D.	N.D.	N.D.	N.D.	N.D.	N.D.	N.D.	N.D.	N.D.	N.D.	N.D.	N.D.	N.D.	N.D.
C03794	Adenylosuccinate	462.068	11.3117	N.D.	N.D.	N.D.	N.D.	N.D.	N.D.	N.D.	N.D.	N.D.	N.D.	N.D.	N.D.	N.D.	N.D.	N.D.	N.D.
C01921	Glycocholate	464.302	21.751	N.D.	N.D.	N.D.	N.D.	N.D.	N.D.	N.D.	N.D.	N.D.	N.D.	N.D.	N.D.	N.D.	N.D.	N.D.	N.D.
C00458	dCTP	465.982	11.8542	N.D.	N.D.	N.D.	N.D.	N.D.	N.D.	N.D.	N.D.	N.D.	N.D.	N.D.	N.D.	N.D.	N.D.	N.D.	N.D.
C00460	dUTP	466.967	11.7724	N.D.	N.D.	N.D.	N.D.	N.D.	N.D.	N.D.	N.D.	N.D.	N.D.	N.D.	N.D.	N.D.	N.D.	N.D.	N.D.
C00459	dTTP	480.982	12.0184	N.D.	N.D.	N.D.	N.D.	N.D.	N.D.	N.D.	N.D.	N.D.	N.D.	N.D.	N.D.	N.D.	N.D.	N.D.	N.D.
C00063	CTP	481.978	11.8952	N.D.	N.D.	N.D.	N.D.	N.D.	N.D.	N.D.	N.D.	N.D.	N.D.	N.D.	N.D.	N.D.	N.D.	N.D.	N.D.
C00075	UTP	482.961	11.7833	N.D.	N.D.	N.D.	N.D.	N.D.	N.D.	N.D.	N.D.	N.D.	N.D.	N.D.	N.D.	N.D.	N.D.	N.D.	N.D.
C00131	dATP	489.994	12.2461	N.D.	N.D.	N.D.	N.D.	N.D.	N.D.	N.D.	N.D.	N.D.	N.D.	N.D.	N.D.	N.D.	N.D.	N.D.	N.D.
C01345	dITP	490.978	12.1148	N.D.	N.D.	N.D.	N.D.	N.D.	N.D.	N.D.	N.D.	N.D.	N.D.	N.D.	N.D.	N.D.	N.D.	N.D.	N.D.
C00286	dGTP	505.99	12.4234	N.D.	N.D.	N.D.	N.D.	N.D.	N.D.	N.D.	N.D.	N.D.	N.D.	N.D.	N.D.	N.D.	N.D.	N.D.	N.D.
C00002	ATP	505.989	12.2124	N.D.	N.D.	N.D.	N.D.	N.D.	N.D.	N.D.	N.D.	N.D.	N.D.	N.D.	N.D.	N.D.	N.D.	N.D.	N.D.
C00081	ITP	506.972	12.0923	N.D.	N.D.	N.D.	N.D.	N.D.	N.D.	N.D.	N.D.	N.D.	N.D.	N.D.	N.D.	N.D.	N.D.	N.D.	N.D.
C05122	Taurocholate	514.285	21.7677	N.D.	N.D.	N.D.	N.D.	N.D.	N.D.	N.D.	N.D.	N.D.	N.D.	N.D.	N.D.	N.D.	N.D.	N.D.	N.D.
C00044	GTP	521.984	12.4026	N.D.	N.D.	N.D.	N.D.	N.D.	N.D.	N.D.	N.D.	N.D.	N.D.	N.D.	N.D.	N.D.	N.D.	N.D.	N.D.
C00700	XTP	522.968	11.037	N.D.	N.D.	N.D.	N.D.	N.D.	N.D.	N.D.	N.D.	N.D.	N.D.	N.D.	N.D.	N.D.	N.D.	N.D.	N.D.
C00307	CDP-choline	547.121	21.0612	N.D.	N.D.	N.D.	N.D.	N.D.	N.D.	N.D.	N.D.	N.D.	N.D.	N.D.	N.D.	N.D.	N.D.	N.D.	N.D.
C00301	ADP-ribose	558.065	15.6221	N.D.	N.D.	N.D.	N.D.	N.D.	N.D.	N.D.	N.D.	N.D.	N.D.	N.D.	N.D.	N.D.	N.D.	N.D.	N.D.	C01882
C00842	TDP-glucose	563.068	15.5494	N.D.	N.D.	N.D.	N.D.	N.D.	N.D.	N.D.	N.D.	N.D.	N.D.	N.D.	N.D.	N.D.	N.D.	N.D.	N.D.
C00029	UDP-glucose	565.048	15.3759	N.D.	N.D.	N.D.	N.D.	N.D.	N.D.	N.D.	N.D.	N.D.	N.D.	N.D.	N.D.	N.D.	N.D.	N.D.	N.D.
C00167	UDP-glucuronate	579.028	12.6588	N.D.	N.D.	N.D.	N.D.	N.D.	N.D.	N.D.	N.D.	N.D.	N.D.	N.D.	N.D.	N.D.	N.D.	N.D.	N.D.
C00498	ADP-glucose	588.075	15.9352	N.D.	N.D.	N.D.	N.D.	N.D.	N.D.	N.D.	N.D.	N.D.	N.D.	N.D.	N.D.	N.D.	N.D.	N.D.	N.D.
C00096	GDP-mannose	604.069	16.0359	N.D.	N.D.	N.D.	N.D.	N.D.	N.D.	N.D.	N.D.	N.D.	N.D.	N.D.	N.D.	N.D.	N.D.	N.D.	N.D.
C00043	UDP-N-acetylglucosamine	606.075	15.6892	N.D.	N.D.	N.D.	N.D.	N.D.	N.D.	N.D.	N.D.	N.D.	N.D.	N.D.	N.D.	N.D.	N.D.	N.D.	N.D.
C00128	CMP-N-acetylneuraminate	613.14	16.3264	N.D.	N.D.	N.D.	N.D.	N.D.	N.D.	N.D.	N.D.	N.D.	N.D.	N.D.	N.D.	N.D.	N.D.	N.D.	N.D.
C00003	NAD+	662.102	22.4294	N.D.	N.D.	N.D.	N.D.	N.D.	N.D.	N.D.	N.D.	N.D.	N.D.	N.D.	N.D.	N.D.	N.D.	N.D.	N.D.
C00857	Deamido-NAD+	663.086	15.9631	N.D.	N.D.	N.D.	N.D.	N.D.	N.D.	N.D.	N.D.	N.D.	N.D.	N.D.	N.D.	N.D.	N.D.	N.D.	N.D.
C00004	NADH	664.119	16.2798	N.D.	N.D.	N.D.	N.D.	N.D.	N.D.	N.D.	N.D.	N.D.	N.D.	N.D.	N.D.	N.D.	N.D.	N.D.	N.D.
C00006	NADP+	742.068	14.2373	N.D.	N.D.	N.D.	N.D.	N.D.	N.D.	N.D.	N.D.	N.D.	N.D.	N.D.	N.D.	N.D.	N.D.	N.D.	N.D.
C00016	FAD	784.151	17.0286	N.D.	N.D.	N.D.	N.D.	N.D.	N.D.	N.D.	N.D.	N.D.	N.D.	N.D.	N.D.	N.D.	N.D.	N.D.	N.D.
Sample				P1	P2	P3	P4	P5	P6	P7	P8	P9	P10	P11	P12	P13	P14	P15	P16
Tube ID				HF15-0013	HF15-0014	HF15-0015	HF15-0016	HF14-0019	HF14-0020	HF14-0021	HF14-0022	HF15-0031	HF15-0032	HF15-0033	HF15-0034	HF15-0025	HF15-0026	HF15-0027	HF15-0028
				NC-1	NC-2	NC-3	NC-4	HFD-1	HFD-2	HFD-3	HFD-4	HF-Si3-1	HF-Si3-2	HF-Si3-3	HF-Si3-4	HF-Si7-1	HF-Si7-2	HF-Si7-3	HF-Si7-4
Group ID				normal chow				HFD32				HFD32+SGLT2i 3days				HFD32+SGLT2i 7days
Plasma				40μL
				2015.10.6
Supplementary Table 1. Metabolomic analysis
