# Supplementary material for: SGLT2 inhibition eliminates senescent cells and alleviates pathological aging
Source: Nat Aging. 2024 May 30;4(7):926–38. doi: 10.1038/s43587-024-00642-y (PMC11257941; doi:10.1038/s43587-024-00642-y)
Supplement: Supplementary file 4 — Statistical source data. [file 43587_2024_642_MOESM4_ESM.xlsx]

## Sheet: Fig1b
Body weight g					gWAT weight mg
No.	NC	HFD	HFD+Cana		No.	NC	HFD	HFD+Cana
1	29.7	46.2	37.5		1	850	1150	2130
2	24.3	42	43.9		2	450	1812	1706
3	25.9	40.2	42.5		3	237	1081	1462
4	25.3	42.4	40.2		4	399	1856	2197
5	22.2	42.5	45		5	192	1684	1607
6	26.5	43.3	39.7		6	672	1535	2233
7	27.7	44.4	38.7		7	694	1665	1779
8	26.9	42.1	39.3		8	612	1900	2349
9	25	40.6	39		9	420	2163	1982
10	27	43.8	39.6		10	483	2139	1658
11	28.9	43.8	40.2		11	685	2327	1737
12	29.4	41.5	46.1		12	754	2040	1562
13	27.8	44.3	41		13	494	1985	1818
14	26.9	38.3	38.8		14	512	1811	1284
15	26.6	41	43.2		15	336	1788	1321
16	25.3	44.9	41.4		16	712	1980	1621
17	27.7	40.3	39.2		17	916	1446	1445
18	27.1	42.2	42.2		18	685	1408	1338
19	27.9	43.5	42.5		19	882	1479	1342
20	27.4	41.2	42.4		20	709	1317	1750
21	31.7	42	43.1		21	975	1502	2037
22	34.2	45.5	42.5		22	1091	1559	1779
23	28.7	45.6	42.9		23	756	1603	2112
24	30.9	44.9	40.7		24	925	2096	2310
25	27.7	43.7	42.1		25	801	2149	1882
n=25,25,25					n=25,25,25
2-way ANOVA / Tukey					2-way ANOVA / Tukey
p(NC vs HFD)			<0.0001		p(NC vs HFD)			<0.0001
p(NC vs HFD+Cana)			<0.0001		p(NC vs HFD+Cana)			<0.0001
p(HFD vs HFD+Cana)			0.0553		p(HFD vs HFD+Cana)			0.8916

## Sheet: Fig1c
GTT mg/dl	HFD					HFD+Cana
time	1	2	3	4	5	1	2	3	4	5	6
0:00:00	196	210	299	255	302	123	100	124	112	91	59		n=5,6
0:15:00	365	398	535	584	590	275	307	264	338	283	247		repeated measure ANOVA
0:30:00	470	417	636	609	675	293	329	289	276	261	264		p(HFD vs HFD+Cana)			0.0003
1:00:00	405	455	545	573	583	227	268	220	269	193	170
2:00:00	285	283	501	303	400	98	127	141	154	110	96
AUC
GTT mg/dl･hr	NC					HFD					HFD+Cana2w
time	1	2	3	4	5	1	2	3	4	5	6
15-0min	70.125	76	104.25	104.875	111.5	49.75	50.875	48.5	56.25	46.75	38.25		n=5,6
30-15min	104.375	101.875	146.375	149.125	158.125	71	79.5	69.125	76.75	68	63.875		unpaired student-t (Welch)
60-30min	218.75	218	295.25	295.5	314.5	130	149.25	127.25	136.25	113.5	108.5		p(HFD vs HFD+Cana)			0.0015
120-60min	345	369	523	438	491.5	162.5	197.5	180.5	211.5	151.5	133
total AUC	738.25	764.875	1068.88	987.5	1075.62	413.25	477.125	425.375	480.75	379.75	343.625
ITT	HFD												HFD+Cana
time	1	2	3	4	5	6	7	8	9	10	11	12	1	2	3	4	5	6	7	8	9	10	11	12
0:00:00	1	1	1	1	1	1	1	1	1	1	1	1	1	1	1	1	1	1	1	1	1	1	1	1		n=12,12
0:15:00	0.728448	1.13655	0.938389	0.842995	0.802721	0.636364	1.07589	1.0099	1.25888	1.18222	1.21311	0.688525	0.569672	1.16	0.994286	1.19209	0.815534	1.07692	1.02469	1.05224	0.986014	0.968354	0.858896	0.988024		repeated measure ANOVA
0:30:00	0.543103	0.698795	0.78673	0.533816	0.568027	0.486166	1.03571	0.808581	1.14213	0.902222	1.19672	0.918033	0.508197	0.811429	0.622857	0.723164	0.669903	0.807692	0.950617	0.761194	0.79021	0.949367	0.779141	1.05988		p(HFD vs HFD+Cana) 0.0004			0.0127
1:00:00	0.452586	0.718876	0.933649	0.461353	0.455782	0.399209	0.977679	1.0066	1.05076	0.671111	1.12022	0.897541	0.647541	0.691429	0.605714	0.542373	0.398058	0.725275	0.679012	0.61194	0.895105	0.829114	0.785276	0.838323
2:00:00	0.586207	1.02008	0.867299	0.707729	0.952381	0.632411	0.808036	1.12211	1.01015	0.871111	1.13115	0.905738	0.545082	0.857143	0.742857	0.355932	0.582524	0.796703	0.54321	0.813433	0.664336	0.658228	0.668712	0.712575
AUC
ITT ratio･hr	HFD												HFD+Cana
time	1	2	3	4	5	6	7	8	9	10	11	12	1	2	3	4	5	6	7	8	9	10	11	12
15-0min	0.216056	0.267068	0.242299	0.230374	0.22534	0.204545	0.259487	0.251238	0.28236	0.272778	0.276639	0.211066	0.196209	0.27	0.249286	0.274011	0.226942	0.259615	0.253086	0.25653	0.248252	0.246044	0.232362	0.248503		n=12,12
30-15min	0.158944	0.229418	0.21564	0.172101	0.171343	0.140316	0.263951	0.22731	0.300127	0.260555	0.301229	0.20082	0.134734	0.246429	0.202143	0.239407	0.18568	0.235577	0.246914	0.226679	0.222028	0.239715	0.204755	0.255988		unpaired student-t (Welch)
60-30min	0.248922	0.354418	0.430095	0.248792	0.255952	0.221344	0.503348	0.453796	0.548223	0.393333	0.579235	0.453894	0.288934	0.375714	0.307143	0.316384	0.26699	0.383242	0.407407	0.343284	0.421329	0.44462	0.391104	0.474551		p(HFD vs HFD+Cana)			0.2013
120-60min	0.519397	0.869478	0.900474	0.584541	0.704081	0.51581	0.892857	1.06436	1.03046	0.771111	1.12568	0.90164	0.596311	0.774286	0.674285	0.449153	0.490291	0.760989	0.611111	0.712687	0.779721	0.743671	0.726994	0.775449
total AUC	1.14332	1.72038	1.78851	1.23581	1.35672	1.08202	1.91964	1.9967	2.16117	1.69778	2.28279	1.76742	1.21619	1.66643	1.43286	1.27895	1.1699	1.63942	1.51852	1.53918	1.67133	1.67405	1.55521	1.75449

## Sheet: Fig1d
Relative SA-β-gal activity
No.	NC	HFD	HFD+Cana
1	1.08204	0.88387	0.47265
2	0.54027	2.63955	0.67958
3	1.37769	1.0765	0.45393
4	1.00941	0.91034	1.025
5	0.99059	1.51052	0.59944
6	0.69077	11.2969	1.63221
7	1.09891	5.30053	2.00183
8	1.42618	6.55634	4.73364
9	0.96754	2.21587	1.13904
10	0.93736	4.53093	2.23685
11	0.87923	4.57289	1.12786
12	1.62227	5.91269	5.49426
13	0.74488	7.36942	6.36575
14	1.42037	6.67109	3.67647
15	0.63588	6.3656	4.48036
16	0.5766	4.14562	3.77368
17	1.05596	13.3984	4.98171
18	0.71226	1.8561	1.51745
19	1.10724	2.56746	2.40274
20	1.00375	4.90439	1.89498
21	0.60045	3.28357	1.67046
22	1.52034	2.7073	1.55138
23		3.19898	1.87006
n=22,23,23
2-way ANOVA(Welch) / Dunett
p(NC vs HFD)			<0.0001
p(NC vs HFD+Cana)			0.0024
p(HFD vs HFD+Cana)			0.0267

## Sheet: Fig1e
relative Trp53 expression
No.	NC	HFD	HFD+Cana
1	0.631115	1.00976	1.15951
2	0.316444	0.810545	1.19097
3	2.05244	3.91769	0.897376
4	2.24262	2.05381	0.550303
5	0.572904	3.19203	1.57922
6	0.184472	3.00441	0.498811
7	0.492649	1.46312	2.17586
8	1.50735	2.01846	0.540306
n=8,8,8
2-way ANOVA / Tukey
p(NC vs HFD)			0.0308
p(NC vs HFD+Cana)			0.9838
p(HFD vs HFD+Cana)			0.0443

## Sheet: Fig1f
log2FC Cdkn1a					log2FC Cdkn2a					log2FC Tnf					log2FC Ccl2
No.	NC	HFD	HFD+Cana		No.	NC	HFD	HFD+Cana		No.	NC	HFD	HFD+Cana		No.	NC	HFD	HFD+Cana
1	0.208	0.608	0.518		1	0.208	0.608	0.518		1	-1.485	1.045	0.205		1	3.062	2.822	-0.828
2	0.128	0.758	0.168		2	0.128	0.758	0.168		2	-1.485	1.405	0.235		2	-0.498	2.342	1.572
3	0.148	1.178	0.638		3	0.148	1.178	0.638		3	-0.405	NA	0.195		3	-0.378	2.532	1.882
4	0.538	2.188	0.658		4	0.538	2.188	0.658		4	0.305	1.685	0.045		4	0.722	3.352	1.722
5	-0.092	2.248	0.698		5	-0.092	2.248	0.698		5	0.815	1.725	0.415		5	-1.218	2.002	1.122
6	-0.932	0.698	1.078		6	-0.932	0.698	1.078		6	0.305	-0.105	1.955		6	-1.688	0.862	2.352
7	-1.29	-0.15	0.04		7	1.435	1.565	1.255		7	0.493	1.903	2.083		7	-0.785	1.075	-0.615
8	0.05	0.74	0.52		8	-0.325	0.305	0.725		8	-1.218	2.793	2.193		8	0.155	-0.195	-0.155
9	0.55	0.54	-0.07		9	0.355	0.075	0.895		9	1.103	3.183	3.333		9	0.495	-0.235	-0.755
10	0.69	0.01	-1.21		10	-1.465	1.635	-1.535		10	-0.378	2.333	1.343		10	0.135	0.625	-1.375
11	-1.172	-0.892	0.018		11	1.898	0.978	0.648		11	-0.886	0.704	-0.016		11	2.266	1.886	2.266
12	-1.002	0.588	-0.522		12	1.398	1.788	-0.142		12	1.624	2.224	-0.516		12	0.696	3.256	2.046
13	0.528	0.458	-0.252		13	-0.572	1.488	0.408		13	-1.146	0.894	0.614		13	-0.704	2.706	2.866
14	0.358	0.998	-0.682		14	-1.572	2.118	-0.352		14	-1.146	2.824	-1.066		14	-2.314	3.596	2.226
15	1.288	0.518	-0.462		15	-1.152	1.018	-0.312		15	1.554	1.424	0.904		15	0.056	3.376	2.436
16		0.598	-0.522		16		2.028	-0.632		16		2.554	-0.676		16		4.626	1.566
	NA: not available
n=15,16,16					n=15,16,16					n=15,16(-1),16					n=15,16,16
2-way ANOVA / Tukey					2-way ANOVA / Tukey					2-way ANOVA / Tukey					2-way ANOVA / Tukey
p(NC vs HFD)			0.0272		p(NC vs HFD)			0.0036		p(NC vs HFD)			<0.0001		p(NC vs HFD)			0.0003
p(NC vs HFD+Cana)			0.9878		p(NC vs HFD+Cana)			0.5929		p(NC vs HFD+Cana)			0.0902		p(NC vs HFD+Cana)			0.0692
p(HFD vs HFD+Cana)			0.0353		p(HFD vs HFD+Cana)			0.0472		p(HFD vs HFD+Cana)			0.0219		p(HFD vs HFD+Cana)			0.1097

## Sheet: Fig1g
Crown-like structure count per view					DHE positive area %
No.	NC	HFD	HFD+Cana		No.	NC	HFD	HFD+Cana
1	0	17	3		1	1.565	4.022	1.087
2	0	10	5		2	3.391	3.068	1.16
3	0	11	4		3	1.058	2.198	2.599
4	1	6	7		4	0.995	2.665	1.459
5	0	7	2		5	1.519	2.21	0.837
6	0	11	4		6	1.509	2.088	0.652
n=6,6,6					n=6,6,6
2-way ANOVA(Welch) / Dunett					2-way ANOVA / Tukey
p(NC vs HFD)			0.0038		p(NC vs HFD)			0.007
p(NC vs HFD+Cana)			0.004		p(NC vs HFD+Cana)			0.9965
p(HFD vs FDS+Cana)			0.0255		p(HFD vs FDS+Cana)			0.0042

## Sheet: Fig1h
Average intensity (radience p/s/cm²/sr)
No.	HFD	HFD+DT	HFD+Cana	HFD+DT+Cana
1	203100	66510	35280	28770
2	125900	30290	50460	20740
3	201200	68840	37520	3634
4	220100	33160	139200	3793
5	97160	73410	23360	105300
6	205500	58760	58020	76450
7		40280		39570
8		64300		54310
9		98940
10		34290
n=6,10,6,8
2-way ANOVA / Tukey
p(HFD vs HFD+DT)			<0.0001
p(HFD vs HFD+Cana)			<0.0001
p(HFD vs HFD+DT+Cana)			<0.0001
p(HFD+DT vs HFD+Cana)			>0.9999
p(HFD+DT vs HFD+DT+Cana)			0.8153
p(HFD+Cana vs HFD+DT+Cana)			0.8564

## Sheet: Fig1i
relative SA-beta-gal activity
No.	HFD	HFD+DT	HFD+Cana	HFD+DT+Cana
1	0.925682	0.157784	0.076895	0.083225
2	1.07432	0.140497	0.302723	0.334762
3	0.806626	0.333074	0.245415	0.106832
4	1.18287	0.250747	0.13488	0.774718
5	1.01351	0.19602	0.083338	0.112173
6	0.997002	0.078968	0.969059	0.078493
7		0.698501		0.111562
8		0.21513		0.226008
n=6,8,6,8
2-way ANOVA / Tukey
p(HFD vs HFD+DT)			<0.0001
p(HFD vs HFD+Cana)			0.0002
p(HFD vs HFD+DT+Cana)			<0.0001
p(HFD+DT vs HFD+Cana)			0.9859
p(HFD+DT vs HFD+DT+Cana)			0.9937
p(HFD+Cana vs HFD+DT+Cana)			0.9364
