# Supplementary material for: SGLT2 inhibition eliminates senescent cells and alleviates pathological aging
Source: Nat Aging. 2024 May 30;4(7):926–38. doi: 10.1038/s43587-024-00642-y (PMC11257941; doi:10.1038/s43587-024-00642-y)
Supplement: Supplementary file 6 — Statistical source data. [file 43587_2024_642_MOESM6_ESM.xlsx]

## Sheet: Fig2a
plasma AICAR μM
No.	NC	HFD	HFD+C3d	HFD+C7d
1	0	5.20873	25.0357	26.6953
2	0	2.29747	13.4409	17.1462
3	1.88885	6.54222	29.8393	11.727
4	0	1.57268	20.5463	21.6306
n=4,4,4
2-way ANOVA(Welch) / Dunett
p(NC vs HFD)			0.2059
p(NC vs HFD+C3d)			0.0317
p(NC vs HFD+C7d)			0.0371
p(HFD vs HFD+C3d)			0.0322
p(HFD vs HFD+C7d)			0.0443
p(HFD+C3d vs HFD+C7d)			0.984

## Sheet: Fig2b
relative pAmpk/tAmpk					relative tAmpk/Tubulin
No.	NC	HFD	HFD+C3d		No.	NC	HFD	HFD+C3d
1	1.53936	0.781095	1.01679		1	0.504665	1.11374	1.00182
2	0.46064	0.492965	0.866388		2	1.49534	1.29805	1.50939
3	0.760631	0.567359	0.839473		3	1.14948	1.16822	1.20193
4	1.23937	0.678503	0.887645		4	0.85052	0.956551	0.958935
n=4,4,4					n=4,4,4
2-way ANOVA / Tukey					2-way ANOVA / Tukey
p(NC vs HFD)			0.476		p(NC vs HFD)			0.801
p(NC vs HFD+C3d)			0.9659		p(NC vs HFD+C3d)			0.7095
p(HFD vs FDS+C3d)			0.038		p(HFD vs HFD+C3d)			0.9856

## Sheet: Fig2d
Body weight g					gWAT weight mg					Fasting blood glucose mg/dl
No.	NC	HFD	HFD+AICAR		No.	NC	HFD	HFD+AICAR		No.	NC	HFD	HFD+AICAR
1	26.1	36.1	33.9		1	403	2465	1840		1	76	157	204
2	25.7	35.3	32.2		2	736	1664	1791		2	115	242	138
3	26	38	37.4		3	853	2353	1982		3	122	178	257
4	26	35.5	36		4	374	2025	1687		4	94	155	189
5	27	34.1	34		5	653	1663	2320		5	136	126	185
6	24.6	42	39		6	709	1427	1618		6	102	182	224
7	27.8	41.1	39.2		7	552	1515	1763		7	131	183	272
8	23.9	45.2	43.1		8	362	1788	1556		8	126	208	302
9	24.6	44.4	38.9		9	586	1593	1593		9	150	182	197
10		40	38.7		10		1622	1301		10		225	240
11		47.1	39.9		11		2283	1761		11		193	249
n=9,11,11					n=9,11,11					n=9,11,11
2-way ANOVA(Welch) / Dunett					2-way ANOVA / Tukey					2-way ANOVA / Tukey
p(NC vs HFD)			<0.0001		p(NC vs HFD)			<0.0001		p(NC vs HFD)			0.0007
p(NC vs HFD+AICAR)			<0.0001		p(NC vs HFD+AICAR)			<0.0001		p(NC vs HFD+AICAR)			<0.0001
p(HFD vs FDS+AICAR)			0.3983		p(HFD vs FDS+AICAR)			0.6496		p(HFD vs FDS+AICAR)			0.0457

## Sheet: Fig2e
Relative SA-β-gal activity
No.	NC	HFD	HFD+AICAR
1	0.690505	6.40464	3.71617
2	1.12623	5.62019	6.44416
3	1.50816	7.74732	2.90432
4	0.675109	10.177	6.12648
5	0.445429	7.71867	7.61693
6	0.442892	8.93306	1.88013
7	0.592125	8.98982	1.44094
8	1.42276	7.55314	3.65042
9	2.09679	12.962	2.96876
10		13.8823	8.67597
11		5.06418	6.96257
n=9,11,11
2-way ANOVA / Tukey
p(NC vs HFD)			<0.0001
p(NC vs HFD+AICAR)			0.0014
p(HFD vs FDS+AICAR)			0.0076

## Sheet: Fig2g
Body weight g					gWAT weight mg					Fasting blood glucose mg/dl
No.	HFD	HFD+Cana	HFD+Cana+Comp.C		No.	HFD	HFD+Cana	HFD+Cana+Comp.C		No.	HFD	HFD+Cana	HFD+Cana+Comp.C
1	48.2	48.3	42.8		1	1310	1570	1640		1	316	245	80
2	44.8	44.3	44		2	1510	1460	1420		2	260	134	110
3	43.5	46.5	45.2		3	1870	1560	1180		3	379	98	98
4	43	45.4	42.3		4	1770	1760	1480		4	364	89	104
5	44.1	44.4	47.4		5	1680	1480	1350		5	315	124	144
6	42.5	40.8	42.2		6	1205	1460	1656		6	NA	NA	NA
7	45.1	43.9	40.7		7	1534	1089	1041		7	NA	NA	NA
8	46	45.7	46.1		8	1279	1266	1810		8	NA	NA	NA
9	41.5	43.8	43.5		9	1088	1602	1233		9	NA	NA	NA
10	42.6	42	44.6		10	1843	1407	1217		10	NA	NA	NA
11	41.6	42	44.9		11	1644	1221	1181		11	187	115	127
12	44	44.1	40.7		12	1759	1420	1614		12	220	161	102
13	40.2	44.7	44.7		13	1910	1539	1384		13	257	105	156
14	44.6	45.8	39.9		14	1569	1173	1614		14	254	105	152
15	47	45.2	40.5		15	1105	1609	1450		15	242	170	117
16			42.3		16			1401		16			150
	NA: not available
n=15,15,16					n=15,15,16					n=15,15,16
2-way ANOVA / Tukey					2-way ANOVA / Tukey					2-way ANOVA(Welch) / Dunett
p(HFD vs HFD+Cana)			0.7533		p(HFD vs HFD+Cana)			0.4799		p(HFD vs HFD+Cana)			<0.0001
p(HFDvs HFD+Cana+Comp.C)			0.6408		p(HFDvs HFD+Cana+Comp.C)			0.3115		p(HFDvs HFD+Cana+Comp.C)			<0.0001
p(HFD+Cana vs HFD+Cana+Comp.C)			0.2422		p(HFD+Cana vs HFD+Cana+Comp.C)			0.9537		p(HFD+Cana vs HFD+Cana+Comp.C)			0.8287

## Sheet: Fig2h
Relative SA-β-gal activity
No.	HFD	HFD+Cana	HFD+Cana+Comp.C
1	0.951493	0.392005	1.03684
2	0.797222	0.707191	0.731097
3	0.992585	0.737305	1.00396
4	0.97202	0.441747	0.540137
5	1.28668	0.78929	0.661336
6	0.814638	0.215565	0.88786
7	0.565828	0.334667	0.857442
8	0.832828	0.563565	0.447581
9	1.84921	0.63213	0.88138
10	0.937494	0.321694	1.14879
11	1.19294	0.636756	0.573387
12	1.2062	0.568812	0.61003
13	0.65095	0.552394	0.807469
14	0.796941	1.08826	1.28525
15	1.15297	0.779164	1.02526
16			0.704879
n=15,15,16
2-way ANOVA / Tukey
p(HFD vs HFD+Cana)			0.0002
p(HFDvs HFD+Cana+Comp.C)			0.1585
p(HFD+Cana vs HFD+Cana+Comp.C)			0.0346
