# Supplementary material for: SGLT2 inhibition eliminates senescent cells and alleviates pathological aging
Source: Nat Aging. 2024 May 30;4(7):926–38. doi: 10.1038/s43587-024-00642-y (PMC11257941; doi:10.1038/s43587-024-00642-y)
Supplement: Supplementary file 8 — Statistical source data. [file 43587_2024_642_MOESM8_ESM.xlsx]

## Sheet: Fig3a
SPiDER+ PD-L1+ cells %					SPiDER+ cells %
No.	NC	HFD	HFD+Cana		No.	NC	HFD	HFD+Cana
1	0.708	2.501	2.349		1	1.087	8.82	6.469
2	1.007	2.03	1.952		2	1.659	7.817	6.033
3	0.452	3.827	2.293		3	0.808	11.059	5.738
4		3.3	2.171		4		7.535	7.186
5		3.389	1.557		5		7.56	5.298
n=3,5,5					n=3,5,5
2-way ANOVA / Tukey					2-way ANOVA / Tukey
p(NC vs HFD)			0.0003		p(NC vs HFD)			<0.0001
p(NC vs HFD+Cana)			0.0134		p(NC vs HFD+Cana)			0.0002
p(HFD vs HFD+Cana)			0.0396		p(HFD vs HFD+Cana)			0.0127

## Sheet: Fig3b
Macrophage %					NK cell %					CD8+ T cell %					CD69+CD8+ T cell %					CD4+ T cell %
No.	NC	HFD	HFD+Cana		No.	NC	HFD	HFD+Cana		No.	NC	HFD	HFD+Cana		No.	NC	HFD	HFD+Cana		No.	NC	HFD	HFD+Cana
1	18.79	40.34	28.65		1	2.08	1.46	2.21		1	0.82	0.32	0.51		1	0.1199	0.0643	0.0779		1	1.7	1.17	1.68
2	18.24	41.18	20.98		2	2.11	1.92	2		2	0.7	0.29	0.76		2	0.0781	0.044	0.096		2	1.24	0.99	1.42
3	21.7	39.31	21.08		3	2.04	2.01	1.76		3	0.71	0.29	0.53		3	0.1052	0.0555	0.0577		3	1.31	1.4	1.48
4	23.89	32.51	19.62		4	2.21	1.67	2.12		4	0.79	0.43	0.52		4	0.1072	0.0765	0.0781		4	1.36	1.57	1.45
5	23.71	32.2	26.06		5	1.97	1.49	1.87		5	0.31	0.16	0.23		5	0.0762	0.0281	0.0558		5	0.61	0.93	0.84
6	26.53	38.86	30.71		6	1.63	1.76	2.1		6	0.27	0.24	0.29		6	0.0644	0.0441	0.0857		6	0.49	1.32	1.4
7	26.2	37.41	37.58		7	1.77	0.82	2.54		7	0.22	0.17	0.92		7	0.0552	0.0394	0.3217		7	0.57	0.57	1.67
8	35.35	35.46	29.19		8	2.27	1.78	2.29		8	0.38	0.19	0.61		8	0.0952	0.0404	0.197		8	0.69	1.3	1.76
9		30.86			9		1.98			9		0.2			9		0.036			9		1.66
n=8,9,8					n=8,9,8					n=8,9,8					n=8,9,8					n=8,9,8
2-way ANOVA / Tukey					2-way ANOVA / Tukey					2-way ANOVA(Welch) / Dunett					2-way ANOVA(Welch) / Dunett					2-way ANOVA / Tukey
p(NC vs HFD)			0.0002		p(NC vs HFD)			0.048		p(NC vs HFD)			0.0267		p(NC vs HFD)			0.0034		p(NC vs HFD)			0.4596
p(NC vs HFD+Cana)			0.6181		p(NC vs HFD+Cana)			0.7656		p(NC vs HFD+Cana)			0.975		p(NC vs HFD+Cana)			0.5548		p(NC vs HFD+Cana)			0.0472
p(HFD vs HFD+Cana)			0.0022		p(HFD vs HFD+Cana)			0.0098		p(HFD vs HFD+Cana)			0.0164		p(HFD vs HFD+Cana)			0.0177		p(HFD vs HFD+Cana)			0.3567

## Sheet: Fig3c
SPiDER+ PD-L1+ cells %					SPiDER+ cells %
No.	NC	HFD	HFD+AICAR		No.	NC	HFD	HFD+AICAR
1	0.738	3.18	2.186		1	3.184	8.043	6.364
2	0.33	4.793	2.828		2	1.701	9.486	7.486
3	0.907	6.021	3.082		3	2.837	9.567	7.004
4	0.711	6.567	2.26		4	2.394	9.814	5.491
5		3.7	2.161		5		8.178	5.171
n=4,5,5					n=4,5,5
2-way ANOVA(Welch) / Dunett					2-way ANOVA / Tukey
p(NC vs HFD)			0.0082		p(NC vs HFD)			<0.0001
p(NC vs HFD+AICAR)			0.0002		p(NC vs HFD+AICAR)			<0.0001
p(HFD vs FDS+AICAR)			0.0463		p(HFD vs FDS+AICAR)			0.001

## Sheet: Fig3d
SPiDER+ PD-L1+ cells %					SPiDER+ cells %
No.	HFD	HFD+Cana	HFD+Cana+Comp.C		No.	HFD	HFD+Cana	HFD+Cana+Comp.C
1	3.155	1.524	2.965		1	9.566	2.254	6.817
2	2.804	2.14	2.352		2	6.538	3.252	5.104
3	3.394	1.489	4.115		3	8.188	2.214	7.29
4	3.332	2.421	3.681		4	7.776	2.915	8.929
5	3.517	1.565	4.011		5	8.378	2.319	7.689
n=5,5,5					n=5,5,5
2-way ANOVA / Tukey					2-way ANOVA / Tukey
p(HFD vs HFD+Cana)			0.0029		p(HFD vs HFD+Cana)			<0.0001
p(HFDvs HFD+Cana+Comp.C)			0.8445		p(HFDvs HFD+Cana+Comp.C)			0.381
p(HFD+Cana vs HFD+Cana+Comp.C)			0.0011		p(HFD+Cana vs HFD+Cana+Comp.C)			<0.0001

## Sheet: Fig3e
Relative tdTomato intensity						tdTomato+ senescent cells count / mg
No.	shCont	shPrkaa1	Cana+shCont	Cana+shPrkaa1		No.	shCont	shPrkaa1	Cana+shCont	Cana+shPrkaa1
1	0.998569	1.11125	0.728327	0.803344		1	30.4091	71.8182	8.2	20.8125
2	0.923251	1.12586	0.706334	1.20344		2	37.1765	38.8889	20.0909	44.5714
3	1.06997	1.22031	0.59652	0.884236		3	47.5	48.4762	8.16667	50.8333
4	1.00821	0.768547	0.633727	1.1236		4	41.1765	24.2	6.7	50.7812
n=4,4,4,4						n=4,4,4,4
2-way ANOVA / Tukey						2-way ANOVA / Tukey
p(shCont vs shPrkaa1)				0.9433		p(shCont vs shPrkaa1)				0.8839
p(shCont vs Cana+shCont)				0.0291		p(shCont vs Cana+shCont)				0.0444
p(shCont vs Cana+shPrkaa1)				>0.9999		p(shCont vs Cana+shPrkaa1)				0.9912
p(shPrkaa1 vs Cana+shCont)				0.011		p(shPrkaa1 vs Cana+shCont)				0.0124
p(shPrkaa1 vs Cana+shApmk)				0.9528		p(shPrkaa1 vs Cana+shPrkaa1)				0.9703
p(Cana+shCont vs Cana+shPrkaa1)				0.0273		p(Cana+shCont vs Cana+shPrkaa1)				0.0269
