# Supplementary material for: SGLT2 inhibition eliminates senescent cells and alleviates pathological aging
Source: Nat Aging. 2024 May 30;4(7):926–38. doi: 10.1038/s43587-024-00642-y (PMC11257941; doi:10.1038/s43587-024-00642-y)
Supplement: Supplementary file 9 — Statistical source data. [file 43587_2024_642_MOESM9_ESM.xlsx]

## Sheet: Fig4a
Body weight g
No.	WD	WD+Cana
1	24.1	22.7
2	22.7	24.9
3	23	24.6
4	26.2	23.9
5	22.9	23.8
6	23	24.2
7	21.9	21.9
8	22.2	24.1
9	20.5	20.6
10	20.2	20.2
11	24	20
12	21	18.9
13	22.2	19.2
14	21
15	16.7
n=15,13
unpaired T-test
p(WD vs WD+Cana)		0.8813

## Sheet: Fig4b
TC mmol/l				HDL-C mmol/l				LDL-C mmol/l				TG mmol/l				FFA mmol/l
No.	WD	WD+Cana		No.	WD	WD+Cana		No.	WD	WD+Cana		No.	WD	WD+Cana		No.	WD	WD+Cana
1	17.0431	14.6318		1	4.7654	2.43287		1	4.96777	12.174		1	0.4674	0.213935		1	0.803382	1.17225
2	18.1375	17.0153		2	2.14537	3.43915		2	11.1631	12.1647		2	0.149326	0.243754		2	0.884658	1.45359
3	17.4697	17.1637		3	2.25202	5.39142		3	11.2837	4.26291		3	0.154296	0.293453		3	0.79713	1.0097		NA: not available
4	15.216	17.7572		4	1.93669	2.67865		4	17.2008	14.5112		4	0.333212	0.830202		4	1.17225	0.803382
5	17.7109	16.5794		5	5.18275	3.0589		5	14.1773	8.70537		5	0.551888	0.189085		5	0.678342	0.934674
6	17.7572	18.425		6	NA	NA		6	13.0551	10.1244		6	0.298423	0.566798		6	1.29104	0.853398
7	15.6334	16.9875		7	NA	NA		7	8.44569	7.7872		7	0.641346	0.348122		7	0.772122	1.0097
8	17.0709	16.4217		8	NA	NA		8	6.98032	14.8822		8	0.586677	0.586677		8	1.00345	1.15349
n=8,8				n=5,5				n=8,8				n=8,8				n=8,8
unpaired T-test				unpaired T-test				unpaired T-test				unpaired T-test				unpaired T-test
p(WD vs WD+Cana)		0.8099		p(WD vs WD+Cana)		0.8744		p(WD vs WD+Cana)		0.8635		p(WD vs WD+Cana)		0.9171		p(WD vs WD+Cana)		0.2612

## Sheet: Fig4c
Relative SA-β-gal activity
No.	WD	WD+Cana
1	1.38131	0.512652
2	0.967864	0.865225
3	0.824263	0.411999
4	0.826562	0.506268
n=4,4
unpaired T-test
p(WD vs WD+Cana)		0.0417

## Sheet: Fig4d
Atherosclerotic area %
No.	WD	WD+Cana
1	7.584	3.216
2	5.65	7.379
3	10.267	4.322
4	13.424	9.601
5	14.753	4.098
6	2.136	2.919
7	8.233	4.667
8	8.988	6.86
9	12.343	6.075
10	14.13	9.961
11	9.236	7.398
12	8.852	5.7
n=12,12
unpaired T-test
p(WD vs WD+Cana)		0.0085

## Sheet: Fig4e
log2FC Cdkn1a				log2FC Icam1				log2FC Tnf
No.	WD	WD+Cana		No.	WD	WD+Cana		No.	WD	WD+Cana
1	-0.153	-0.953		1	-0.123	-1.073		1	-0.515	-0.785
2	-0.733	-0.953		2	0.508	-0.983		2	0.975	-0.585
3	0.628	-1.803		3	-0.163	-0.853		3	-0.085	-2.535
4	0.258	-2.154		4	-0.223	-0.976		4	-0.375	-1.132
5	-0.664	-0.154		5	-0.836	0.704		5	-0.362	1.028
6	-0.574	-0.634		6	-0.756	-0.156		6	-0.402	-0.812
7	-0.124	-0.044		7	0.644	-0.026		7	0.108	0.118
8	1.316	-0.72		8	0.834	-0.79		8	0.468	-1.365
9	0.046	-0.64		9	0.114	0.03		9	0.188	0.525
10	1.15	-0.4		10	0.01	-0.33		10	0.505	-0.675
11	0.01	-0.87		11	0.09	-0.57		11	-0.315	-0.695
12	-0.34	-0.13		12	-0.01	-0.8		12	-0.235	-0.375
13	-0.82			13	-0.09			13	0.045
n=13,12				n=13,12				n=13,12
unpaired T-test				unpaired T-test				unpaired T-test
p(WD vs WD+Cana)		0.0071		p(WD vs WD+Cana)		0.0258		p(WD vs WD+Cana)		0.0536

## Sheet: Fig4f
SPiDER+ cells %
No.	WD	WD+Cana
1	10.1	7.49
2	10.1	7.12
3	9.74	8.34
4	14.3	10.3
5	11.3
n=5,4
unpaired T-test
p(WD vs WD+Cana)		0.0438

## Sheet: Fig4g
Lifespan (male) weeks				Lifespan (female) weeks
No.	Cont	Cana		No.	Cont	Cana
1	19.2857	16.1429		1	14.5714	13.7143
2	15.2857	15		2	15.4286	18
3	15.2857	16.5714		3	20	14
4	13.1429	19		4	15	14
5	16.4286	16.8571		5	18.1429	21.1429
6	16.4286	18		6	13.2857	15.8571
7	18.5714	18.8571		7	21.1429	16.8571
8	14	16.4286		8	15.4286	18.1429
9	15	15.4286		9	19.8571	18.8571
10	14.7143	18.8571		10	17	17.1429
11	14.7143	14.7143		11	16.8571	21
12	18.7143	16.7143		12	22.8571	20
13	17.2857	19		13	26.5714	16.8571
14	14.5714	15.5714		14	15.4286	21
15	14.1429	16.7143		15	17.1429	17.1429
16	14.1429	17.2857		16	15.8571	14.5714
17	15.4286	18.1429		17	16.5714	16.4286
18	14.5714	14.7143		18	16.5714	16.4286
19	17.4286	15.8571		19	16.4286	16.4286
20	12.8571	18.5714		20	14.7143	15.4286
21	12.2857	16.8571		21	15.4286	18.4286
22	15.8571	15.1429		22	13.8571	16.4286
23	17	19.4286		23	19.4286	19.4286
24	15.7143	16.5714		24	19.4286	16.4286
25	15	16.5714		25	15.7143	24.4286
26	15.4286	16.5714		26	12.8571	24.4286
27	18.8571	16.5714		27	12.8571	16
28	19.4286	18		28	20.2857	16
29	16.4286	18.2857		29	13.2857	15.7143
30	16.2857	18.2857		30	15.2857	15.2857
31	16.2857	17.5714		31	17.7143	20.1429
32	17.4286	18		32	15.5714	16.4286
33	16.8571	18.2857		33	15.2857	19.2857
34	21.8571	18.2857		34	16.1429	25.1429
35	17.4286	17.5714		35	17.2857	22.5714
36	16.8571	14.5714		36	17.7143	20.8571
37	15.4286	15.4286		37	17.2857	19
38	16.8571	20.7143		38	18.7143	19.8571
39	14.2857	25.2857		39	19.8571
40	16.8571	20.2857		40	17.2857
41	24.2857	20		41	20.8571
42	17.2857	20.2857		42	17.1429
43	13.2857	17.8571		43	17.1429
44	14.1429	14.1429		44	18.1429
45	18.5714
46	16.5714
	outlier
n=46,44 (outlier Cont 1,Cana1)				n=44,38 (outlier Cont 1)
Log-rank				Log-rank
p(Cont vs Cana)		0.0244		p(Cont vs Cana)		0.0446
(all)
n=90,82 (outlier Cont 2,Cana1)
Log-rank
p(Cont vs Cana)		0.0038

## Sheet: Fig4h
Grip strength g				Rotarod running time sec
No.	Cont	Cana		No.	Cont	Cana
1	225.8	223.3		1	75	128
2	176.1	230.6		2	78.33	132.33
3	228.7	196.8		3	68	99.67
4	221.5	217.3		4	106.67	141
5	206.1	217.9		5	94	108.67
6	200.2	244.5		6	81.67	136
7	226.4	260.1		7	80	92.67
8	197.9	237.3		8	85	123.33
9	187.1	197.3		9	86.33	61.33
10	187.6	222.4		10	104	78.67
11	202.1	208.2		11	56	74.33
12	208.7	200.2		12	57.67	73.67
13	203			13	71
14	199			14	47
n=14,12				n=14,12
unpaired T-test				unpaired T-test
p(Cont vs Cana)		0.0279		p(Cont vs Cana)		0.0074

## Sheet: Fig4i
Relative SA-β-gal activity(gWAT)
No.	Cont	Cana
1	1.11449	0.571158
2	0.850269	0.632798
3	1.15021	0.847973
4	0.885028	0.869458
5		0.84806
n=4,5
unpaired T-test
p(Cont vs Cana)		0.0408
