# Supplementary material for: SGLT2 inhibition eliminates senescent cells and alleviates pathological aging
Source: Nat Aging. 2024 May 30;4(7):926–38. doi: 10.1038/s43587-024-00642-y (PMC11257941; doi:10.1038/s43587-024-00642-y)
Supplement: Supplementary file 10 — Statistical source data. [file 43587_2024_642_MOESM10_ESM.xlsx]

## Sheet: exFig1a
Food intake g/day					Water intake g/day
No.	NC	HFD	HFD+Cana		No.	NC	HFD	HFD+Cana
1	3.92857	3.57143	3.27143		1	6.14286	4	4.72857
2	4.21429	3.84286	3.48571		2	6.45714	4.18571	4.61429
3	4.41429	3.3	3.28571		3	6.54286	3.84286	4.27143
4	5	3.11429	3.45714		4	6.97143	3.8	4.54286
5	4.01429	3.35714	3.2		5	5.8	4.05714	4.52857
6	4.05714	3.25714	3.15714		6	5.81429	4.01429	5
n=6,6,6					n=6,6,6
2-way ANOVA(Welch) / Dunett					2-way ANOVA / Tukey
p(NC vs HFD)			0.0003		p(NC vs HFD)			<0.0001
p(NC vs HFD+Cana)			<0.0001		p(NC vs HFD+Cana)			<0.0001
p(HFD vs HFD+Cana)			0.8251		p(HFD vs HFD+Cana)			0.008

## Sheet: exFig1b
VO2 ml/min/kg											VCO2 ml/min/kg											RER ml/min/kg
	Dark			Light			24hr					Dark			Light			24hr					Dark			Light			24hr
No.	NC	HFD	HFD+Cana	NC	HFD	HFD+Cana	NC	HFD	HFD+Cana		No.	NC	HFD	HFD+Cana	NC	HFD	HFD+Cana	NC	HFD	HFD+Cana		No.	NC	HFD	HFD+Cana	NC	HFD	HFD+Cana	NC	HFD	HFD+Cana
1	3494.43	2907.03	3304.32	3496.81	2910.76	3304.6	3526.88	3005.4	3376.57		1	3108.22	2112.5	2363.73	3110.39	2114.94	2364.41	3145.1	2216.9	2418.53		1	0.893063	0.726708	0.693271	0.893105	0.726594	0.717944	0.894736	0.737972	0.668597
2	3021.28	2522.52	3307.93	3025.57	2522.51	3305.19	3070.53	2614.9	3366.35		2	3068.58	1916.31	2386.19	3069.58	1916.99	2384.72	3129.49	1983.79	2415.94		2	1.02149	0.761063	0.660715	1.02014	0.761343	0.6875	1.02276	0.759417	0.633931
3	3391.67	2537.88	2567.31	3395.15	2538.39	2333.08	3390.78	2584.35	2801.53		3	3431.01	1891	1871.04	3433.78	1892.09	1832.44	3467.83	1924.54	1909.64		3	1.01414	0.746035	0.672514	1.01389	0.746329	0.701181	1.02443	0.745333	0.643847
4	3594.88	3020.01	3055.16	3184.24	2668.56	2730.33	4005.51	3371.47	3379.99		4	3255.69	2309.28	2125.65	3110.64	2145.01	2048.71	3400.75	2473.56	2202.58		4	0.855243	0.739667	0.716215	0.879583	0.755208	0.716371	0.830903	0.724125	0.71675
5	3167.58	3764.02	3255.83	2664.15	3321.15	2959.99	3671	4206.89	3551.68		5	2479.67	2772.44	2246.11	2146.94	2557.03	2170.22	2812.4	2987.86	2322		5	0.751646	0.725014	0.722271	0.786875	0.751167	0.722413	0.716417	0.698861	0.718347
6		3155.09			2799.72			3510.46			6		2446.8			2307.67			2585.93			6		0.749278			0.780056			0.7185
	n=5,6,5											n=5,6,5											n=5,6,5
	2-way ANOVA / Tukey											2-way ANOVA / Tukey											2-way ANOVA / Tukey
	p(NC vs HFD)		0.3115	p(NC vs HFD)		0.2915	p(NC vs HFD)		0.3802			p(NC vs HFD)		0.0003	p(NC vs HFD)		0.0004	p(NC vs HFD)		0.0003			p(NC vs HFD)		0.0006	p(NC vs HFD)		0.0006	p(NC vs HFD)		0.0005
	p(NC vs HFD+Cana)		0.6086	p(NC vs HFD+Cana)		0.6322	p(NC vs HFD+Cana)		0.6039			p(NC vs HFD+Cana)		0.0003	p(NC vs HFD+Cana)		0.0007	p(NC vs HFD+Cana)		0.0001			p(NC vs HFD+Cana)		<0.0001	p(NC vs HFD+Cana)		<0.0001	p(NC vs HFD+Cana)		<0.0001
	p(HFD vs HFD+Cana)		0.8805	p(HFD vs HFD+Cana)		0.8401	p(HFD vs HFD+Cana)		0.9394			p(HFD vs HFD+Cana)		0.9734	p(HFD vs HFD+Cana)		0.9997	p(HFD vs HFD+Cana)		0.8423			p(HFD vs HFD+Cana)		0.4645	p(HFD vs HFD+Cana)		0.5223	p(HFD vs HFD+Cana)		0.3801

## Sheet: exFig1d
GTT mg/dl	NC					HFD					HFD+Cana(WO)
time	1	2	3	4	5	1	2	3	4	5	1	2	3	4	5
0:00:00	213	148	162	153	181	205	247	206	253	243	267	190	279	239	261		n=5,5,5
0:15:00	429	349	369	453	379	547	608	425	514	447	531	326	506	479	550		repeated measures ANOVA / Tukey
0:30:00	379	269	279	292	329	515	603	450	453	404	325	278	429	342	403		NC vs HFD			<0.0001
1:00:00	356	254	245	196	278	444	490	470	513	446	271	269	320	342	360		NC vs HFD+Cana(WO)			<0.0001
2:00:00	216	101	188	180	173	295	341	367	317	257	225	246	325	248	237		HFD vs HFD+Cana(WO)			0.0086
AUC
GTT mg/dl･hr	NC					HFD					HFD+Cana(WO)
time	1	2	3	4	5	1	2	3	4	5	1	2	3	4	5
15-0min	80.25	62.125	66.375	75.75	70	94	106.875	78.875	95.875	86.25	99.75	64.5	98.125	89.75	101.375		n=5,5,5
30-15min	101	77.25	81	93.125	88.5	132.75	151.375	109.375	120.875	106.375	107	75.5	116.875	102.625	119.125		2-way ANOVA / Tukey
60-30min	183.75	130.75	131	122	151.75	239.75	273.25	230	241.5	212.5	149	136.75	187.25	171	190.75		NC vs HFD			<0.0001
120-60min	286	177.5	216.5	188	225.5	369.5	415.5	418.5	415	351.5	248	257.5	322.5	295	298.5		NC vs HFD+Cana(WO)			0.056
total AUC	651	447.625	494.875	478.875	535.75	836	947	836.75	873.25	756.625	603.75	534.25	724.75	658.375	709.75		HFD vs HFD+Cana(WO)			0.0029
ITT	NC					HFD					HFD+Cana(WO)
time	1	2	3	4	5	1	2	3	4	5	1	2	3	4	5
0:00:00	1	1	1	1	1	1	1	1	1	1	1	1	1	1	1		n=5,5,5
0:15:00	0.553763	0.49763	0.513089	0.526316	0.410377	0.748918	0.875536	0.635556	0.656126	0.578261	0.685567	0.437008	0.387218	0.447761	0.391473		repeated measures ANOVA / Tukey
0:30:00	0.569892	0.483412	0.439791	0.421053	0.424528	0.597403	0.67382	0.866667	0.612648	0.634783	0.587629	0.5	0.571429	0.5	0.406977		NC vs HFD			<0.0001
1:00:00	0.424731	0.2891	0.460733	0.368421	0.372642	0.61039	0.703863	0.786667	0.6917	0.734783	0.582474	0.559055	0.481203	0.485075	0.379845		NC vs HFD+Cana(WO)			0.0256
2:00:00	0.521505	0.530806	0.586387	0.397129	0.533019	1.0303	0.742489	0.946667	0.897233	0.795652	0.71134	0.901575	0.62782	0.761194	0.709302		HFD vs HFD+Cana(WO)			<0.0001
AUC
GTT mg/dl･hr	NC					HFD					HFD+Cana(WO)
time	1	2	3	4	5	1	2	3	4	5	1	2	3	4	5
15-0min	0.19422	0.187204	0.189136	0.19079	0.176297	0.218615	0.234442	0.204445	0.207016	0.197283	0.210696	0.179626	0.173402	0.18097	0.173934		n=5,5,5
30-15min	0.140457	0.12263	0.11911	0.118421	0.104363	0.16829	0.193669	0.187778	0.158597	0.151631	0.159149	0.117126	0.119831	0.11847	0.0998062		2-way ANOVA / Tukey
60-30min	0.248656	0.193128	0.225131	0.197369	0.199292	0.301948	0.344421	0.413334	0.326087	0.342391	0.292526	0.264764	0.263158	0.246269	0.196705		NC vs HFD			<0.0001
120-60min	0.473118	0.409953	0.52356	0.382775	0.452831	0.820346	0.723176	0.866667	0.794466	0.765217	0.646907	0.730315	0.554512	0.623135	0.544574		NC vs HFD+Cana(WO)			0.0145
total AUC	1.05645	0.912915	1.05694	0.889354	0.932783	1.5092	1.49571	1.67222	1.48617	1.45652	1.30928	1.29183	1.1109	1.16884	1.01502		HFD vs HFD+Cana(WO)			0.0004

## Sheet: exFig1e
Relative SA-β-gal activity
No.	NC	HFD	HFD+Cana(WO)
1	2.00199	13.2089	12.5783
2	1.22807	11.5227	8.6564
3	1.20887	15.9659	8.75538
4	0.070506	13.5197	7.89606
5	0.490566	13.3108	4.91526
n=5,5,5
2-way ANOVA / Tukey
NC vs HFD		<0.0001
NC vs HFD+Cana(WO)		<0.0001
HFD vs HFD+Cana(WO)		0.0035

## Sheet: exFig1f 
p53 positive cells(nuclei) %
No.	NC	HFD	HFD+Cana
1	1.199	8.8161	3.3126
2	4.6218	7.0707	4.914
3	1.5337	7.4349	5.6338
4	4.0816		4.3307
n=4,3,4
2-way ANOVA / Tukey
p(NC vs HFD)			0.003
p(NC vs HFD+Cana)			0.2222
p(HFD vs HFD+Cana)			0.0291

## Sheet: exFig1g
log2FC Cdkn2a (Liver)					log2FC Cdkn1a (Liver)					log2FC Cdkn2a (Muscle)					log2FC Cdkn1a (Muscle)
No.	NC	HFD	HFD+Cana		No.	NC	HFD	HFD+Cana		No.	NC	HFD	HFD+Cana		No.	NC	HFD	HFD+Cana
1	-0.0425	0.655284	0.2606		1	-1.73668	3.58337	3.15772		1	0.305613	-1.38052	-1.08704		1	-0.63926	0.348235	0.64109
2	-0.17895	1.17317	-0.05656		2	2.06776	4.83755	2.26738		2	-0.74708	-1.06081	-0.3286		2	-0.69228	0.482006	-0.95009
3	-0.2176	0.726336	-0.66667		3	-1.81307	5.65714	2.31187		3	0.62419	0.340832	-0.19732		3	-0.39442	1.1029	-1.10459
4	-0.15468	0.904369	-0.67627		4	1.81197	4.77411	2.23799		4	-0.90682	0.040728	0.968904		4	1.35038	0.871647	0.189782
5	0.351174	1.32215	0.8441		5	1.246	5.89894	2.69456		5	0.724095	2.51107	0.974094		5	0.375583	0.386244	0.645518
6	0.242555	0.187886	0.124482		6	-1.57597	5.11035	1.44168
n=6,6,6					n=6,6,6					n=5,5,5					n=5,5,5
2-way ANOVA / Tukey					2-way ANOVA(Welch) / Dunett					2-way ANOVA / Tukey					2-way ANOVA / Tukey
p(NC vs HFD)			0.0122		p(NC vs HFD)			0.0017		p(NC vs HFD)			0.9911		p(NC vs HFD)			0.3789
p(NC vs HFD+Cana)			0.9929		p(NC vs HFD+Cana)			0.0705		p(NC vs HFD+Cana)			0.9952		p(NC vs HFD+Cana)			0.966
p(HFD vs HFD+Cana)			0.0097		p(HFD vs HFD+Cana)			0.0003		p(HFD vs HFD+Cana)			0.9994		p(HFD vs HFD+Cana)			0.2689

## Sheet: exFig1h
Plasma Ccl2 conc pg/ml					Plasma Tnf conc pg/ml
No.	NC	HFD	HFD+Cana		No.	NC	HFD	HFD+Cana
1	19.5624	54.6311	38.9267		1	5.50319	4.96432	2.152
2	30.0763	104.406	51.6366		2	3.46274	3.00326	3.94334
3	17.566	50.3058	33.5366		3	4.19126	0.626014	3.94334
4	20.8267	41.1227	60.2208		4	3.2303	3.94334	3.46274
5	9.98001	41.7881	37.862		5	3.70046	0.497265	6.34515
6	18.8969	44.7161	17.566		6	0.271373	10.4206	1.95424
7	32.8047	65.012	64.8124		7	3.00326	6.92805	3.2303
8	30.4091	120.51	67.0083		8	4.70185	7.83354	4.44413
9	37.9286	124.236	57.426		9	5.77943	9.09664	8.77504
10	47.644	77.4558	44.4499		10	3.2303	3.2303	5.23146
11	42.0543	72.5981	34.2021		11		3.2303	5.23146
12		58.0914			12		2.56594	6.63448
n=11,12,11					n=10,12,12
2-way ANOVA(Welch) / Dunett					2-way ANOVA(Welch) / Dunett
p(NC vs HFD)			0.0009		p(NC vs HFD)			0.7245
p(NC vs HFD+Cana)			0.0166		p(NC vs HFD+Cana)			0.5506
p(HFD vs HFD+Cana)			0.0575		p(HFD vs HFD+Cana)			0.9998

## Sheet: exFig1i
Z-score
gene	HFD1	HFD2	SG1	SG2
Cdkn2a	1.15417	0.313799	-0.238018	-1.22995
Cdkn1a	1.45158	-0.131022	-0.703953	-0.616604
Ccl2	1.23914	0.000431822	-0.0297503	-1.20982
Tnf	0.598787	1.04649	-1.13316	-0.512122
Vcam1	1.06108	0.614799	-0.623658	-1.05222
Serpine1	1.39784	-0.25668	-0.976194	-0.164962
Sele	0.349236	1.25714	-0.864126	-0.742246
Adgre1	1.43542	-0.146905	-0.43467	-0.853845
Nos2	-0.324012	1.42716	-0.904948	-0.198205
Csf1r	1.38322	0.072802	-0.831496	-0.624522
Lep	0.774985	0.916135	-1.10066	-0.590464
Sirt1	-1.17858	-0.47725	0.749545	0.906288
Tgfb1	1.38084	0.0357252	-0.918842	-0.497725
Col1a1	1.27634	0.311932	-0.872679	-0.715597
Col3a1	1.2256	0.391871	-0.674118	-0.943351
n=2,2
