# Supplementary material for: SGLT2 inhibition eliminates senescent cells and alleviates pathological aging
Source: Nat Aging. 2024 May 30;4(7):926–38. doi: 10.1038/s43587-024-00642-y (PMC11257941; doi:10.1038/s43587-024-00642-y)
Supplement: Supplementary file 11 — Statistical source data. [file 43587_2024_642_MOESM11_ESM.xlsx]

## Sheet: exFig2b
Body weight g					gWAT weight mg					iWAT weight mg
No.	NC	HFD	HFD+Cana		No.	NC	HFD	HFD+Cana		No.	NC	HFD	HFD+Cana
1	38.1	52	47.1		1	919	1319	1491		1	1011	2207	2401
2	36.5	48.8	49.5		2	847	1101	1162		2	935	2316	1895
3	30.1	48.1	48.5		3	791	1081	1480		3	665	2041	2101
4	29.9	49.2	50.1		4	894	1356	1225		4	565	1876	2624
5	31.1	51.8	47.4		5	908	1209	1629		5	775	2142	1992
n=5,5,5					n=5,5,5					n=5,5,5
2-way ANOVA(Welch) / Dunett					2-way ANOVA(Welch) / Dunett					2-way ANOVA / Tukey
p(NC vs HFD)			0.0003		p(NC vs HFD)			0.0053		p(NC vs HFD)			<0.0001
p(NC vs HFD+Cana)			0.001		p(NC vs HFD+Cana)			0.0002		p(NC vs HFD+Cana)			<0.0001
p(HFD vs HFD+Cana)			0.425		p(HFD vs HFD+Cana)			0.128		p(HFD vs HFD+Cana)			0.8216

## Sheet: exFig2c
Relative SA-β-gal activity					Crown-like structure count per view
No.	NC	HFD	HFD+Cana		No.	NC	HFD	HFD+Cana
1	1.16247	5.70962	5.14039		1	1	21	12
2	0.683724	6.39096	1.40368		2	2	23	7
3	1.15381	10.4431	2.6286		3	0	31	7
4	1.90199	2.96561	1.48811
5	1.46812	7.80234	1.11547
6	0.402677	1.93364	1.47166		n=3,3,3
7	0.651542	5.31016	1.41827		2-way ANOVA(Welch) / Dunett
8	0.970224	5.18497	1.21524		p(NC vs HFD)			0.0004
9	0.605448	3.94733	0.744333		p(NC vs HFD+Cana)			0.0831
					p(HFD vs HFD+Cana)			0.0031
n=9,9,9
2-way ANOVA(Welch) / Dunett
p(NC vs HFD)			0.0016
p(NC vs HFD+Cana)			0.2626
p(HFD vs HFD+Cana)			0.0071

## Sheet: exFig2d
SPiDER+ cells %
No.	NC	HFD	HFD+Cana
1	3.89	7.6	6.39
2	6.54	6.3	4.85
3	5.21	6.69	5.55
4	5.38	7.28	5.69
5		9.73	4.03
6			5.02
n=4,5,6
2-way ANOVA / Tukey
p(NC vs HFD)			0.0219
p(NC vs HFD+Cana)			>0.9999
p(HFD vs HFD+Cana)			0.0119

## Sheet: exFig2e
GTT mg/dl	NC						HFD						HFD+Cana
time	1	2	3	4	5	6	1	2	3	4	5	6	1	2	3	4	5	6
0:00:00	146	153	132	171	179	160	286	156	199	238	226	242	101	100	104	99	88	96		n=6,6,6
0:15:00	338	325	209	418	287	296	535	399	546	601	476	565	319	325	309	289	291	296		repeated measures ANOVA / Tukey
0:30:00	284	297	238	378	300	252	561	515	465	605	510	554	272	310	352	265	305	279		p(NC vs HFD)		<0.0001
1:00:00	181	188	126	261	210	186	368	486	338	529	323	422	215	175	182	148	201	172		p(NC vs HFD+Cana)		0.0995
2:00:00	119	132	143	120	164	117	300	254	196	357	257	297	94	116	87	95	85	79		p(HFD vs HFD+Cana)		<0.0001
AUC
GTT mg/dl･hr	NC						HFD						HFD+Cana
time	1	2	3	4	5	6	1	2	3	4	5	6	1	2	3	4	5	6
15-0min	60.5	59.75	42.625	73.625	58.25	57	102.625	69.375	93.125	104.875	87.75	100.875	52.5	53.125	51.625	48.5	47.375	49		2-way ANOVA / Tukey
30-15min	77.75	77.75	55.875	99.5	73.375	68.5	137	114.25	126.375	150.75	123.25	139.875	73.875	79.375	82.625	69.25	74.5	71.875		p(NC vs HFD)		0.0002
60-30min	116.25	121.25	91	159.75	127.5	109.5	232.25	250.25	200.75	283.5	208.25	244	121.75	121.25	133.5	103.25	126.5	112.75		p(NC vs HFD+Cana)		0.5883
120-60min	150	160	134.5	190.5	187	151.5	334	370	267	443	290	359.5	154.5	145.5	134.5	121.5	143	125.5		p(HFD vs HFD+Cana)		0.0002
total AUC	404.5	418.75	324	523.375	446.125	386.5	805.875	803.875	687.25	982.125	709.25	844.25	402.625	399.25	402.25	342.5	391.375	359.125
ITT	NC						HFD						HFD+Cana
time	1	2	3	4	5	6	1	2	3	4	5	6	1	2	3	4	5	6
0:00:00	1	1	1	1	1	NA	1	1	1	1	1	NA	1	1	1	1	1	1		n=5,5,6
0:15:00	0.870588	0.784091	0.709524	0.612245	0.52381	NA	0.966245	1.03089	0.874016	0.887255	0.861314	NA	0.825137	0.926136	0.879518	0.858586	0.834225	1.05028		repeated measures ANOVA / Tukey
0:30:00	0.635294	0.693182	0.604762	0.576531	0.566667	NA	0.877637	0.926641	0.76378	0.941176	0.810219	NA	0.710383	0.857955	0.861446	0.79798	0.764706	0.832402		p(NC vs HFD)		<0.0001
1:00:00	0.670588	0.613636	0.519048	0.469388	0.47619	NA	0.818565	0.938224	0.76378	0.867647	0.90146	NA	0.546448	0.778409	0.789157	0.616162	0.684492	0.748603		p(NC vs HFD+Cana)		<0.0001
2:00:00	0.535294	0.840909	0.642857	0.561224	0.542857	NA	0.881857	0.972973	0.980315	1.07843	0.875912	NA	0.661202	0.789773	0.873494	0.676768	0.716578	0.826816		p(HFD vs HFD+Cana)		0.0013
AUC
ITT ratio･hr	NC						HFD						HFD+Cana
time	1	2	3	4	5	6	1	2	3	4	5	6	1	2	3	4	5	6
15-0min	0.233824	0.223011	0.21369	0.201531	0.190476	NA	0.245781	0.253861	0.234252	0.235907	0.232664	NA	0.228142	0.240767	0.23494	0.232323	0.229278	0.256285		n=5,5,6
30-15min	0.188235	0.184659	0.164286	0.148597	0.13631	NA	0.230485	0.244691	0.204725	0.228554	0.208942	NA	0.19194	0.223011	0.217621	0.207071	0.199866	0.235335		2-way ANOVA / Tukey
60-30min	0.32647	0.326704	0.280952	0.26148	0.260714	NA	0.42405	0.466216	0.38189	0.452206	0.42792	NA	0.314208	0.409091	0.412651	0.353536	0.362299	0.395251		p(NC vs HFD)		<0.0001
120-60min	0.602941	0.727272	0.580952	0.515306	0.509524	NA	0.850211	0.955599	0.872048	0.973039	0.888686	NA	0.603825	0.784091	0.831325	0.646465	0.700535	0.78771		p(NC vs HFD+Cana)		0.0089
total AUC	1.35147	1.46165	1.23988	1.12691	1.09702	NA	1.75053	1.92037	1.69291	1.88971	1.75821	NA	1.33811	1.65696	1.69654	1.43939	1.49198	1.67458		p(HFD vs HFD+Cana)		0.0228

## Sheet: exFig2f
relative Trp53/Tubulin
No.	NC	HFD	HFD+Cana
1	1.29308	2.15307	1.975
2	1.09404	1.60715	1.18613
3	0.612886	1.81641	1.10585
4	1.00248	2.59607	2.34785
5	1.24942	1.69654	2.03229
6	0.748101	2.55442	1.20407
7	1.03977	1.65149	1.60904
8	0.671579	3.30404	1.10627
9	1.28865	2.0127
n=9,9,8
2-way ANOVA(Welch) / Dunett
p(NC vs HFD)			<0.0001
p(NC vs HFD+Cana)			0.0442
p(HFD vs HFD+Cana)			0.039

## Sheet: exFig2g
log2 FC Cdkn1a					log2 FC Cdkn2a					log2 FC Ccl2					log2 FC Tnf
No.	NC	HFD	HFD+Cana		No.	NC	HFD	HFD+Cana		No.	NC	HFD	HFD+Cana		No.	NC	HFD	HFD+Cana
1	1.97111	5.14709	1.98621		1	-0.53333	2.38667	1.28667		1	1.0574	5.84563	1.54773		1	1.16074	5.48897	2.97106
2	-3.01509	4.92275	1.2168		2	-0.60333	3.32667	1.04667		2	-1.44789	8.12742	-0.7993		2	-0.78455	7.86076	1.72403
3	-2.43403	4.7752	1.01474		3	0.556667	4.34667	1.74667		3	0.618481	7.58625	1.31386		3	-2.36819	6.41959	2.97719
4	0.817459	4.46364	0.28146		4	-0.75333	2.58667	1.72667		4	-1.98614	6.39114	0.704589		4	-0.8428	5.18447	2.27792
5	1.14819	6.16337	0.916714		5	0.066667	2.19667	1.76667		5	0.29612	5.21335	1.45846		5	1.16945	6.57669	2.60179
6	1.51236	2.92834	-0.21029		6	1.26667	2.45667	1.95667		6	1.46202	3.76298	2.38989		6	1.66535	4.71631	3.75322
7	1.39227	-0.72305	0.171523		7	1.7883	1.42034	1.12548		7	1.3883	3.06034	3.76548		7	1.6533	0.615341	2.04048
8	-1.1507	1.41613	0.214742		8	-0.80421	1.64622	0.37831		8	-0.64421	3.81622	1.02831		8	-0.85921	3.27122	-2.02669
9	-0.70107	-1.75766	-2.25528		9	-0.79145	2.0114	2.2964		9	-2.11145	3.6814	4.1564		9	-1.56645	-0.0136	3.1714
10	0.459504	0.494598	-1.28019		10	-0.19264	1.88015	0.862459		10	1.36736	4.18015	2.91246		10	0.772355	0.935154	1.51746
11	-0.28013	-0.8004	-0.70715		11	-0.87969	2.3258	1.37296		11	-0.30969	4.4658	4.05296		11	-1.25969	1.4908	0.617959
12	-0.80661	0.346217	-1.6521		12	0.105918	1.49389	2.06856		12	-0.49408	4.05389	4.45857		12	0.095918	3.25889	0.763565
13	1.08674	2.80739	1.04279		13	0.773774	2.90909	2.1606		13	0.803774	3.11909	2.6306		13	1.16377	4.38909	2.9806
14		0.963788	-0.18353		14		5.13201	2.18437		14		5.07201	0.684374		14		3.34201	2.23437
15		2.51502	-1.57431		15		4.31272	1.85645		15		3.72272	1.69645		15		4.14272	0.93645
n=13,15,15					n=13,15,15					n=13,15,15					n=13,15,15
2-way ANOVA(Welch) / Dunett					2-way ANOVA(Welch) / Dunett					2-way ANOVA / Tukey					2-way ANOVA(Welch) / Dunett
p(NC vs HFD)			0.0228		p(NC vs HFD)			<0.0001		p(NC vs HFD)			<0.0001		p(NC vs HFD)			<0.0001
p(NC vs HFD+Cana)			0.9989		p(NC vs HFD+Cana)			<0.0001		p(NC vs HFD+Cana)			0.0012		p(NC vs HFD+Cana)			0.0199
p(HFD vs HFD+Cana)			0.0122		p(HFD vs HFD+Cana)			0.0075		p(HFD vs HFD+Cana)			<0.0001		p(HFD vs HFD+Cana)			0.013
