# Supplementary material for: SGLT2 inhibition eliminates senescent cells and alleviates pathological aging
Source: Nat Aging. 2024 May 30;4(7):926–38. doi: 10.1038/s43587-024-00642-y (PMC11257941; doi:10.1038/s43587-024-00642-y)
Supplement: Supplementary file 13 — Statistical source data. [file 43587_2024_642_MOESM13_ESM.xlsx]

## Sheet: exFig3b
Body weight g					gWAT weight mg					Fasting blood glucose mg/dl
No.	NC	HFD	HFD+Ins		No.	NC	HFD	HFD+Ins		No.	NC	HFD	HFD+Ins
1	27	41.5	41.5		1	658	1304	1201		1	108	133	106
2	24.5	35.2	43.2		2	435	1450	1475		2	124	123	92
3	23.9	39.5	39.9		3	472	1361	1496		3	130	143	115
4	23.2	41.5	41.2		4	365	1375	1340		4	128	179	96
5	23	42.4	44.9		5	405	1434	1419		5	104	179	154
6	24.5	43.2	43		6	369	1787	1266		6	105	179	150
7	25	40.2	37		7	545	1448	1839		7	108	247	84
8	24.5	40.3	39.5		8	644	1677	1901		8	129	230	63
9	22.1	37	39.4		9	429	2001	1716		9	104	241	79
10	25.9	40.6	38		10	525	1737	1780		10	121	210	67
11	22.3	37.6	36		11	361	2053	1877		11	127	146	91
12	22.3	35.6	39.2		12	441	1747	1798		12	109	146	86
n=12,12,12					n=12,12,12					n=12,12,12
2-way ANOVA / Tukey					2-way ANOVA / Tukey					2-way ANOVA(Welch) / Dunett
p(NC vs HFD)			<0.0001		p(NC vs HFD)			<0.0001		p(NC vs HFD)			0.0011
p(NC vs HFD+Ins)			<0.0001		p(NC vs HFD+Ins)			<0.0001		p(NC vs HFD+Ins)			0.175
p(HFD vs HFD+Ins)			0.753		p(HFD vs HFD+Ins)			0.995		p(HFD vs HFD+Ins)			0.0001

## Sheet: exFig3c
GTT mg/dl	NC					HFD
time	1	2	3	4	5	1	2	3	4	5
0:00:00	264	196	246	202	318	138	138	95	118	139		n=6,6
0:15:00	544	471	509	365	573	126	173	153	151	191		repeated measur ANOVA
0:30:00	584	381	450	237	595	90	111	93	108	162		p(HFD vs HFD+Ins)		<0.0001
1:00:00	497	323	331	160	442	68	87	63	78	101
2:00:00	299	283	256	205	241	36	53	40	68	40
AUC
GTT mg/dl･hr	NC						HFD
time	1	2	3	4	5	1	2	3	4	5
15-0min	101	83.375	94.375	70.875	111.375	33	38.875	31	33.625	41.25		unpaired student-t(Welch)
30-15min	141	106.5	119.875	75.25	146	27	35.5	30.75	32.375	44.125		p(HFD vs HFD+Ins)		0.0029
60-30min	270.25	176	195.25	99.25	259.25	39.5	49.5	39	46.5	65.75
120-60min	398	303	293.5	182.5	341.5	52	70	51.5	73	70.5
total AUC	910.25	668.875	703	427.875	858.125	151.5	193.875	152.25	185.5	221.625
ITT	NC					HFD
time	1	2	3	4	5	1	2	3	4	5
0:00:00	1	1	1	1	1	1	1	1	1	1		n=6,6
0:15:00	0.700375	0.973064	1.11321	1	0.762332	0.674121	0.986523	0.74677	0.70915	0.893782		repeated measur ANOVA
0:30:00	0.617978	0.804714	1.03396	0.687166	0.721973	0.434505	0.58221	0.51938	0.424837	0.531088		p(HFD vs HFD+Ins)		<0.0001
1:00:00	0.651685	0.905724	0.735849	0.665775	0.591928	0.361022	0.371968	0.284238	0.405229	0.292746
2:00:00	0.801498	1	0.935849	0.721925	0.643498	0.587859	0.469003	0.490956	0.565359	0.42487
AUC
GTT ratio･hr	NC						HFD
time	1	2	3	4	5	1	2	3	4	5
15-0min	0.212547	0.246633	0.264151	0.25	0.220292	0.209265	0.248315	0.218346	0.213644	0.236723		unpaired student-t(Welch)
30-15min	0.164794	0.222222	0.268396	0.210896	0.185538	0.138578	0.196092	0.158269	0.141748	0.178109		p(HFD vs HFD+Ins)		0.0044
60-30min	0.317416	0.427609	0.442453	0.338235	0.328475	0.198882	0.238544	0.200904	0.207516	0.205958
120-60min	0.726592	0.952862	0.835849	0.69385	0.617713	0.474441	0.420486	0.387597	0.485294	0.358808
total AUC	1.42135	1.84933	1.81085	1.49298	1.35202	1.02117	1.10344	0.965116	1.0482	0.979598

## Sheet: exFig3d
Relative SA-β-gal activity					Crown-like structure count per view
No.	NC	HFD	HFD+Ins		No.	NC	HFD	HFD+Ins
1	0.136295	2.9257	9.66597		1	3	28	28
2	1.10538	4.35249	8.7023		2	8	18	13
3	0.973258	7.23457	9.75464		3	1	42	40
4	0.984037	3.76711	8.9755		4	0	11	28
5	1.30368	7.44758	7.91187		5	2	39	41
6	1.49735	6.78326	5.52361		6	2	62	28
7	0.948049	5.06221	2.55371
8	0.817442	4.72543	2.06336
9	1.35204	2.5373	3.84414		n=6,6,6
10	0.877852	3.2323	8.17836		2-way ANOVA(Welch) / Dunett
11	0.83425	2.3719	3.37522		p(NC vs HFD)			0.0262
12	1.17037	2.85437	3.37323		p(NC vs HFD+Ins)			0.0022
					p(HFD vs HFD+Ins)			0.9618
n=12,12,12
2-way ANOVA(Welch) / Dunett
p(NC vs HFD)			0.0001
p(NC vs HFD+Ins)			0.0003
p(HFD vs HFD+Ins)			0.278

## Sheet: exFig3e
relative Trp53/Tubulin
No.	NC	HFD	HFD+Ins
1	1.14556	2.1171	1.88338
2	1.13002	1.3482	1.88201
3	0.724421	0.988732	1.12238
4	1.21381	1.85116	3.01564
5	0.875233	2.98387	3.61482
6	0.910958	2.09469	1.10072
7	0.872683	4.72288	1.1979
8	1.04982	6.70492	2.4583
9	1.07749	3.77503	6.6544
10	2.01903	2.44676	3.36512
11	0.709306	2.10087	2.11299
12	0.271664	1.09156	0.804415
n=12,12,12
2-way ANOVA(Welch) / Dunett
p(NC vs HFD)			0.0152
p(NC vs HFD+Ins)			0.033
p(HFD vs HFD+Ins)			0.9745

## Sheet: exFig3f
log2FC Cdkn1a					log2FC Cdkn2a
No.	NC	HFD	HFD+Ins		No.	NC	HFD	HFD+Ins
1	-0.22	1.23	1.77		1	1.123	2.013	1.803
2	-0.72	1.94	1.4		2	-0.537	1.523	1.853
3	0.06	1.26	0.91		3	0.223	2.343	1.833
4	0.33	1.35	0.26		4	0.223	1.723	3.033
5	-0.66	0.77	-0.85		5	0.083	0.923	2.423
6	1.21	1.36	1.44		6	-1.117	2.263	1.663
7	-0.778	0.752	2.772		7	0.948	0.988	1.978
8	-0.328	-0.518	2.592		8	0.288	-0.492	1.868
9	-0.018	1.052	1.932		9	-1.422	0.918	2.008
10	0.652	1.552	1.642		10	0.688	1.448	1.218
11	-0.228	0.062	2.092		11	-1.042	0.538	2.678
12	0.702	1.512	2.312		12	0.538	2.238	1.048
n=12,12,12					n=12,12,12
2-way ANOVA / Tukey					2-way ANOVA / Tukey
p(NC vs HFD)			0.0092		p(NC vs HFD)			0.0003
p(NC vs HFD+Ins)			0.0001		p(NC vs HFD+Ins)			<0.0001
p(HFD vs HFD+Ins)			0.2919		p(HFD vs HFD+Ins)			0.1603

## Sheet: exFig3g
log2FC Ccl2					log2FC Tnf
No.	NC	HFD	HFD+Ins		No.	NC	HFD	HFD+Ins
1	1.045	3.115	2.735		1	0.665	3.235	3.155
2	-0.785	1.185	2.815		2	-0.735	2.455	2.545
3	2.235	2.035	2.945		3	1.025	2.535	3.135
4	-1.465	1.945	3.495		4	-0.915	2.645	3.685
5	0.295	2.105	3.775		5	-0.135	2.935	3.725
6	-1.325	2.795	3.085		6	0.095	2.765	3.185
7	0.647	3.007	3.347		7	-0.29	2.8	NA
8	0.447	1.747	3.407		8	NA	NA	1.93
9	0.037	2.637	3.727		9	0.29	1.99	2.94
10	0.157	2.347	3.817		10	NA	NA	3.46
11	-1.163	1.517	4.037		11	NA	NA	2.35
12	-0.123	2.537	2.847		12	NA	NA	1.41
					NA: not available
n=12,12,12					n=12,12,12
2-way ANOVA(Welch) / Dunett					2-way ANOVA / Tukey
p(NC vs HFD)			<0.0001		p(NC vs HFD)			<0.0001
p(NC vs HFD+Ins)			<0.0001		p(NC vs HFD+Ins)			<0.0001
p(HFD vs HFD+Ins)			0.0002		p(HFD vs HFD+Ins)			0.7817
