# Supplementary material for: SGLT2 inhibition eliminates senescent cells and alleviates pathological aging
Source: Nat Aging. 2024 May 30;4(7):926–38. doi: 10.1038/s43587-024-00642-y (PMC11257941; doi:10.1038/s43587-024-00642-y)
Supplement: Supplementary file 15 — Statistical source data. [file 43587_2024_642_MOESM15_ESM.xlsx]

## Sheet: exFig4b
Body weight g				gWAT weight mg				gWAT weight mg
No.	HFD	HFD+Ins		No.	NC	HFD		No.	HFD	HFD+Ins
1	48	50.1		1	1472	1100		1	208	151
2	48	53		2	920	1327		2	270	180
3	51.4	47.5		3	1164	1175		3	287	139
4	50.4	50.1		4	1266	1210		4	306	86
5	50.8	46.2		5	1102	988		5	300	150
n=5,5				n=5,5				n=5,5
unpaired T-test				unpaired T-test				unpaired T-test
p(HFD vs HFD+Ins)		0.823		p(HFD vs HFD+Ins)		0.8118		p(HFD vs HFD+Ins)		0.0005

## Sheet: exFig4c
GTT mg/dl	HFD					HFD+Ins
time	1	2	3	4	5	1	2	3	4	5
0:00:00	318	259	204	195	329	135	107	121	165	150		n=5,5
0:15:00	580	521	466	477	625	247	260	180	261	232		repeated measure 2-way ANOVA
0:30:00	501	487	309	328	585	168	127	168	132	133		p(HFD vs HFD+Ins)		<0.0001
1:00:00	394	404	329	323	509	124	126	93	148	90
2:00:00	193	200	194	210	302	109	81	61	124	82
AUC
GTT mg/dl･hr	NC						HFD
time	1	2	3	4	5	1	2	3	4	5
15-0min	112.25	97.5	83.75	84	119.25	47.75	45.875	37.625	53.25	47.75		n=5,5
30-15min	135.125	126	96.875	100.625	151.25	51.875	48.375	43.5	49.125	45.625		unpaired student-t(Welch)
60-30min	223.75	222.75	159.5	162.75	273.5	73	63.25	65.25	70	55.75		p(HFD vs HFD+Ins)		0.0029
120-60min	293.5	302	261.5	266.5	405.5	116.5	103.5	77	136	86
total AUC	764.625	748.25	601.625	613.875	949.5	289.125	261	223.375	308.375	235.125
ITT	HFD					HFD+Ins
time	1	2	3	4	5	1	2	3	4	5
0:00:00	1	1	1	1	1	1	1	1	1	1		n=5,5
0:15:00	1.10887	1.06103	0.908759	0.910781	1.04969	0.558442	0.72043	0.870722	0.883117	0.778761		repeated measure 2-way ANOVA
0:30:00	0.653226	0.967136	0.591241	0.698885	0.667702	0.532468	0.530466	0.718631	0.561688	0.672566		p(HFD vs HFD+Ins)		0.0009
1:00:00	0.608871	0.807512	0.529197	0.613383	0.574534	0.515152	0.53405	0.524715	0.392857	0.482301
2:00:00	0.850806	0.85446	0.737226	0.773234	0.726708	0.489177	0.541219	0.589354	0.415584	0.424779
AUC
ITT ratio･hr	HFD					HFD+Ins
time	1	2	3	4	5	1	2	3	4	5
15-0min	0.263609	0.257629	0.238595	0.238848	0.256211	0.194805	0.215054	0.23384	0.23539	0.222345		n=5,5
30-15min	0.220262	0.253521	0.1875	0.201208	0.214674	0.136364	0.156362	0.198669	0.180601	0.181416		unpaired student-t(Welch)
60-30min	0.315524	0.443662	0.280109	0.328067	0.310559	0.261905	0.266129	0.310837	0.238636	0.288717		p(HFD vs HFD+Ins)		0.0058
120-60min	0.729839	0.830986	0.633212	0.693309	0.650621	0.502165	0.537634	0.557034	0.404221	0.45354
total AUC	1.52923	1.7858	1.33942	1.46143	1.43207	1.09524	1.17518	1.30038	1.05885	1.14602

## Sheet: exFig4d
Relative SA-β-gal activity
No.	HFD	HFD+Ins
1	0.713729	0.894086
2	0.897109	0.93431
3	1.05408	1.1288
4	1.04783	0.712047
5	1.28725	1.13018
n=5, 5
unpaired T-test
p(HFD vs HFD+Ins)		0.7533

## Sheet: exFig4f
Body weight g					gWAT weight mg					Fasting blood glucose mg/dl
No.	NC	HFD	HFD->NC		No.	NC	HFD	HFD->NC		No.	NC	HFD	HFD->NC
1	26	42	39.4		1	574	1640	1133		1	78	236	97
2	27	42.5	40.2		2	783	1201	1391		2	139	223	86
3	28.2	41.5	40.9		3	779	1424	1452		3	126	169	96
4	29.4	41.8	37.4		4	1037	1062	1562		4	142	131	90
5	24.9	40.1	38.7		5	754	1986	1294		5	107	123	84
6	25.6	40.2	35.4		6	719	2091	1406		6	104	241	126
7	25	38	33.1		7	448	1620	1201		7	121	152	125
8	24	40.4	35.4		8	493	1716	1366		8	104	195	145
9	26	38.1	32.8		9	765	1990	1610		9	107	181	124
n=9,9,9					n=9,9,9					n=9,9,9
2-way ANOVA / Tukey					2-way ANOVA(Welch) / Dunett					2-way ANOVA / Tukey
p(NC vs HFD)			<0.0001		p(NC vs HFD)			<0.0001		p(NC vs HFD)			0.0002
p(NC vs HFD->NC)			<0.0001		p(NC vs HFD->NC)			<0.0001		p(NC vs HFD->NC)			0.9062
p(HFD vs HFD->NC)			0.0073		p(HFD vs HFD->NC)			0.1939		p(HFD vs HFD->NC)			<0.0001

## Sheet: exFig4g
Relative SA-β-gal activity
No.	NC	HFD	HFD->NC
1	0.99475	2.04587	4.30749
2	0.971023	6.29676	2.77201
3	1.04403	2.35005	5.14572
4	1.1299	4.58088	2.50254
5	0.860297	3.51505	4.13439
6	0.073909	4.14016	4.97917
7	0.161329	4.67633	4.53543
8	0.841815	3.50961	2.9112
9	2.92295	2.56787	1.47101
n=9,9,9
2-way ANOVA / Tukey
p(NC vs HFD)			0.0001
p(NC vs HFD->NC)			0.0002
p(HFD vs HFD->NC)			0.981
