# Supplementary material for: SGLT2 inhibition eliminates senescent cells and alleviates pathological aging
Source: Nat Aging. 2024 May 30;4(7):926–38. doi: 10.1038/s43587-024-00642-y (PMC11257941; doi:10.1038/s43587-024-00642-y)
Supplement: Supplementary file 16 — Statistical source data. [file 43587_2024_642_MOESM16_ESM.xlsx]

## Sheet: exFig5a
MTT viability % (HUVEC)								MTT viability %
Cana μM	young(p5)			rep-sen(p15)				Cana μM	non-senescent						senescent(IR)
0	86.1	71.2	142.6	112.2	91.9	95.8		0	99.9	102.7	99.9	104.8	96.6	96	105.8	100.4	99.8	100.7	102.3	90.9
1	78.7	56.9	81.3	71.2	56.2	52.3		1	50.6	81.9	92.5	90.7	81.9	81.3	77.1	76.7	83.7	79.3	75.8	59.4
10	46.8	40.8	42.3	37.4	37.4	43.6		10	60.9	107.2	105.8	101.5	87.4	87.6	93.8	90.3	84.9	76.7	65.1	54.3
50	-0.5	-0.5	0.1	0.2	2.6	0		50	21.8	39.6	40.4	52.5	61.3	50.2	56.2	71.4	61.9	40.7	44.5	42.3
n=3 each								n=6 each
2-way ANOVA / Tukey								2-way ANOVA / Tukey
p(0:young(p5) vs 0:rep-sen(p15))				>0.9999				0:non-sen vs. 0:senescent(IR)			>0.9999
p(0:young(p5) vs 1:young(p5))				0.3822				0:non-sen vs. 1:non-sen			0.1814
p(0:young(p5) vs 1:rep-sen(p15))				0.0758				0:non-sen vs. 1:senescent(IR)			0.035
p(0:young(p5) vs 10:young(p5))				0.0058				0:non-sen vs. 10:non-sen			0.9997
p(0:young(p5) vs 10:rep-sen(p15))				0.0032				0:non-sen vs. 10:senescent(IR)			0.0807
p(0:young(p5) vs 50:young(p5))				<0.0001				0:non-sen vs. 50:non-sen			<0.0001
p(0:young(p5) vs 50:rep-sen(p15))				<0.0001				0:non-sen vs. 50:senescent(IR)			<0.0001
p(0:rep-sen(p15) vs 1:young(p5))				0.3822				0:senescent(IR) vs. 1:non-sen			0.1814
p(0:rep-sen(p15) vs 1:rep-sen(p15))				0.0758				0:senescent(IR) vs. 1:senescent(IR)			0.035
p(0:rep-sen(p15) vs 10:young(p5))				0.0058				0:senescent(IR) vs. 10:non-sen			0.9997
p(0:rep-sen(p15) vs 10:rep-sen(p15))				0.0032				0:senescent(IR) vs. 10:senescent(IR)			0.0807
p(0:rep-sen(p15) vs 50:young(p5))				<0.0001				0:senescent(IR) vs. 50:non-sen			<0.0001
p(0:rep-sen(p15) vs 50:rep-sen(p15))				<0.0001				0:senescent(IR) vs. 50:senescent(IR)			<0.0001
p(1:young(p5) vs 1:rep-sen(p15))				0.9675				1:non-sen vs. 1:senescent(IR)			>0.9999
p(1:young(p5) vs 10:young(p5))				0.3299				1:non-sen vs. 10:non-sen			0.9501
p(1:young(p5) vs 10:rep-sen(p15))				0.2071				1:non-sen vs. 10:senescent(IR)			>0.9999
p(1:young(p5) vs 50:young(p5))				0.0005				1:non-sen vs. 50:non-sen			0.0003
p(1:young(p5) vs 50:rep-sen(p15))				0.0006				1:non-sen vs. 50:senescent(IR)			0.0136
p(1:rep-sen(p15) vs 10:young(p5))				0.8699				1:senescent(IR) vs. 10:non-sen			0.5262
p(1:rep-sen(p15) vs 10:rep-sen(p15))				0.7158				1:senescent(IR) vs. 10:senescent(IR)			>0.9999
p(1:rep-sen(p15) vs 50:young(p5))				0.0033				1:senescent(IR) vs. 50:non-sen			0.0024
p(1:rep-sen(p15) vs 50:rep-sen(p15))				0.004				1:senescent(IR) vs. 50:senescent(IR)			0.0798
p(10:young(p5) vs 10:rep-sen(p15))				>0.9999				10:non-sen vs. 10:senescent(IR)			0.7782
p(10:young(p5) vs 50:young(p5))				0.0447				10:non-sen vs. 50:non-sen			<0.0001
p(10:young(p5) vs 50:rep-sen(p15))				0.0538				10:non-sen vs. 50:senescent(IR)			<0.0001
p(10:rep-sen(p15) vs 50:young(p5))				0.0792				10:senescent(IR) vs. 50:non-sen			0.0009
p(10:rep-sen(p15) vs 50:rep-sen(p15))				0.0948				10:senescent(IR) vs. 50:senescent(IR)			0.0345
p(50:young(p5) vs 50:rep-sen(p15))				>0.9999				50:non-sen vs. 50:senescent(IR)			0.9995

## Sheet: exFig5b
Liver					Liver					Muscle					Muscle
relative pAmpk/tAmpk					relative tAmpk/Tubulin					relative pAmpk/tAmpk					relative tAmpk/Tubulin
No.	NC	HFD	HFD+C3d		No.	NC	HFD	HFD+C3d		No.	NC	HFD	HFD+C3d		No.	NC	HFD	HFD+C3d
1	0.837871	0.824729	1.00294		1	1.30331	0.898492	1.0517		1	1.29325	2.98746	0.433581		1	1.01447	0.76417	1.35843
2	1.16213	0.870214	1.21356		2	0.696693	0.946517	0.673546		2	0.706748	3.93235	2.74242		2	0.985531	0.640549	0.648155
3	1.30422	0.645017	1.09605		3	1.62349	0.591148	0.838786		3	1.44955	0.525949	1.7077		3	1.7897	0.183754	2.29845
4	0.695777	0.533814	0.925681		4	0.376515	0.212111	0.756774		4	0.550446		1.02231		4	0.210299		0.755547
5			0.998738		5			0.808039		5			0.502831		5			0.156524
6			1.53415		6			1.63271		6					6
n=4,4,6					n=4,4,6					n=4,3,5					n=4,3,5
2-way ANOVA / Tukey					2-way ANOVA / Tukey					2-way ANOVA / Tukey					2-way ANOVA / Tukey
p(NC vs HFD)			0.2251		p(NC vs HFD)			0.801		p(NC vs HFD)			0.2241		p(NC vs HFD)			0.6485
p(NC vs HFD+C3d)			0.661		p(NC vs HFD+C3d)			0.7095		p(NC vs HFD+C3d)			0.9205		p(NC vs HFD+C3d)			0.995
p(HFD vs FDS+C3d)			0.0408		p(HFD vs HFD+C3d)			0.9856		p(HFD vs FDS+C3d)			0.3257		p(HFD vs HFD+C3d)			0.573

## Sheet: exFig5c
Body weight g				gWAT weight mg				relative SA-β-gal activity
No.	HFD	HFD+Comp.C		No.	HFD	HFD+C3d		No.	HFD	HFD+Comp.C
1	44.1	42		1	1322	1195		1	0.7372	1.2374
2	42.3	44.8		2	1510	1521		2	1.08425	0.997651
3	46	41.5		3	1933	1688		3	1.17855	1.19475
4		45		4		1132		4		0.892259
n=3,4				n=3,4				n=3,4
unpaired T-test				unpaired T-test				unpaired T-test
p(HFD vs HFD+Comp.C)		0.5899		p(HFD vs HFD+Comp.C)		0.3911		p(HFD vs HFD+Comp.C)		0.61
