# Supplementary material for: SGLT2 inhibition eliminates senescent cells and alleviates pathological aging
Source: Nat Aging. 2024 May 30;4(7):926–38. doi: 10.1038/s43587-024-00642-y (PMC11257941; doi:10.1038/s43587-024-00642-y)
Supplement: Supplementary file 18 — Statistical source data. [file 43587_2024_642_MOESM18_ESM.xlsx]

## Sheet: exFig6a
PD-L1 expression (MFI a.u.) in HUVEC
No.	nonsen+PBS	nonsen+AICAR	sen+PBS	sen+AICAR
1	9237	8398	19587	15629
2	8380	8801	23867	16323
3	8726	8653	19917	17511
n=3 each
2-way ANOVA / Tukey
p(nonsen-PBS vs nonsen-AICAR)				0.9987
p(nonsen-PBS vs sen-PBS)				0.0001
nonSen-AICAR vs sen-AICAR				0.0001
sen-PBS vs sen-AICAR				0.0223

## Sheet: exFig6b
SPiDER+Pdl1+ cell %				SPiDER+ cells %
No.	HFD	HFD+C3d		No.	HFD	HFD+C3d
1	6.524	3.652		1	8.005	9.677
2	4.786	4.35		2	10.677	10.627
3	4.853	4.337		3	11.062	9.683
4	5.382	5.75		4	13.869	11.872
5	4.584	3.926		5	9.134	13.491
6		3.759		6		6.412
7		2.741		7		8.379
n=5,7				n=5,7
unpaired T-test				unpaired T-test
p(HFD vs HFD+C3d)		0.0462		p(HFD vs HFD+C3d)		0.699

## Sheet: exFig6c
Spleen T cell %					Spleen CD4+T cell %					Spleen CD8+T cell %					Spleen B cell %					Spleen NK cell %					Spleen CD69+CD8+T cell %
No.	NC	HFD	HFD+Cana		No.	NC	HFD	HFD+Cana		No.	NC	HFD	HFD+Cana		No.	NC	HFD	HFD+Cana		No.	NC	HFD	HFD+Cana		No.	NC	HFD	HFD+Cana
1	61.42	68.13	61.91		1	6.52	5.16	6.27		1	3.54	1.02	3.34		1	6.52	5.16	6.27		1	1.47	0.8	2.44		1	0.14	0.116	0.291
2	53.57	66.79	57.62		2	7	6.48	6.61		2	4.04	3.1	3.78		2	7	6.48	6.61		2	2.04	1.68	2.39		2	0.217	0.308	0.349
3	54.75	66.29	61.59		3	5.17	5.01	6.91		3	2.96	2.63	3.79		3	5.17	5.01	6.91		3	1.62	1.38	1.63		3	0.163	0.249	0.3
4	58.61	64.33	52.87		4	5.58	5.25	7.21		4	3.09	1.69	3.68		4	5.58	5.25	7.21		4	1.84	1.07	1.99		4	0.174	0.168	0.318
5	55.05	62.57	61.26		5	6.44	6.34	6.28		5	3.3	3.11	2.77		5	6.44	6.34	6.28		5	1.72	2.24	1.46		5	0.214	0.282	0.348
n=5,5,5					n=5,5,5					n=5,5,5					n=5,5,5					n=5,5,5					n=5,5,5
2-way ANOVA / Tukey					2-way ANOVA / Tukey					2-way ANOVA / Tukey					2-way ANOVA / Tukey					2-way ANOVA / Tukey					2-way ANOVA / Tukey
p(NC vs HFD)			0.1075		p(NC vs HFD)			0.461		p(NC vs HFD)			0.0503		p(NC vs HFD)			0.2569		p(NC vs HFD)			0.5202		p(NC vs HFD)			0.4251
p(NC vs HFD+Cana)			0.6443		p(NC vs HFD+Cana)			0.4343		p(NC vs HFD+Cana)			0.9754		p(NC vs HFD+Cana)			0.9862		p(NC vs HFD+Cana)			0.6509		p(NC vs HFD+Cana)			0.0033
p(HFD vs HFD+Cana)			0.0219		p(HFD vs HFD+Cana)			0.0667		p(HFD vs HFD+Cana)			0.0345		p(HFD vs HFD+Cana)			0.2027		p(HFD vs HFD+Cana)			0.1497		p(HFD vs HFD+Cana)			0.0328
BM-Myeloid %					BM-Lymphid %
No.	NC	HFD	HFD+Cana		No.	NC	HFD	HFD+Cana
1	61.42	68.13	61.91		1	28	22.9	26.8
2	53.57	66.79	57.62		2	35.8	24.2	30.6
3	54.75	66.29	61.59		3	33.7	22.7	25.8
4	58.61	64.33	52.87		4	29.5	24.6	34.2
5	55.05	62.57	61.26		5	34.8	25.7	26.4
n=5,5,5					n=5,5,5
2-way ANOVA / Tukey					2-way ANOVA / Tukey
p(NC vs HFD)			0.0039		p(NC vs HFD)			0.002
p(NC vs HFD+Cana)			0.6632		p(NC vs HFD+Cana)			0.172
p(HFD vs HFD+Cana)			0.0433		p(HFD vs HFD+Cana)			0.062

## Sheet: exFig6e
	Relative SA-β-gal activity
	HFD+contIgG	HFD+CD3εAb	HFD+Cana+contIgG	HFD+Cana+CD3εAb
1	1.17793	0.529368	0.27593	0.96777
2	1.24941	1.45397	0.020809	0.478172
3	0.846033	0.966446	0.539303	1.06172
4	1.25234	0.897256	0.192831	0.736577
5	0.474281		0.327622	0.538448
6			0.06861
n=5,4,6,5
2-way ANOVA / Tukey
p(HFD+contIgG vs. HFD+CD3εAb)			0.9972
p(HFD+contIgG vs. HFD+Cana+contIgG)			0.0024
p(HFD+contIgG vs. HFD+Cana+CD3εAb)			0.5559
p(HFD+CD3εAb vs. HFD+Cana+contIgG)			0.0064
p(HFD+CD3εAb vs. HFD+Cana+CD3εAb)			0.7176
p(HFD+Cana+contIgG vs. HFD+Cana+CD3εAb)			0.0405

## Sheet: exFig6f
tdTomato+ e-fib count / mg
No.	non-senescent cell	senescent cell
1	582.457	90.2414
2	842.143	120.192
3	557.357	92.5
4	905.312	105.636
5	656.343	152
n=5,5
unpaired T-test
p(non-sen vs sen)		<0.0001
